# Supplementary material for: Prognostic risk analysis related to radioresistance genes in colorectal cancer
Source: Front Oncol. 2023 Jan 18;12:1100481. doi: 10.3389/fonc.2022.1100481 (PMC9890073; doi:10.3389/fonc.2022.1100481)
Supplement: Supplementary file 2 [file DataSheet_2.xlsx]

## Sheet: Supplementary Table1
Table S1. Trannscriptome data measured by RNA seq
EntrezID	Gene	log2FoldChange	pvalue	padj	Direction
857	CAV1	-2.3332	2.12998e-159	3.34385e-155	Down
858	CAV2	-1.9448	2.66095e-102	8.35484e-99	Down
374	AREG	-1.86755	1.60258e-101	4.19316e-98	Down
57402	S100A14	-2.18404	9.10722e-91	2.04249e-87	Down
56895	AGPAT4	-1.8291	5.47137e-64	6.60731e-61	Down
51200	CPA4	-1.60569	3.2638e-62	3.65989e-59	Down
3910	LAMA4	-2.23613	4.14787e-57	4.34116e-54	Down
84803	GPAT3	-1.49195	8.18278e-50	7.13675e-47	Down
1948	EFNB2	-2.56496	1.55824e-45	1.22314e-42	Down
4233	MET	-1.42964	1.26423e-43	9.02142e-41	Down
6850	SYK	-1.74939	7.10243e-43	4.84787e-40	Down
3735	KARS1	-1.20317	4.36627e-42	2.85609e-39	Down
22879	MON1B	-1.57782	3.85979e-41	2.33057e-38	Down
388610	TRNP1	-1.54541	5.102e-40	2.81376e-37	Down
51129	ANGPTL4	-2.09322	1.64987e-38	8.35524e-36	Down
54206	ERRFI1	-1.41669	7.10585e-37	3.48609e-34	Down
143098	MPP7	-1.85317	1.50551e-36	7.16213e-34	Down
283078	MKX	-2.92127	1.73697e-36	8.02022e-34	Down
1958	EGR1	-1.2853	1.69902e-35	7.20888e-33	Down
150696	PROM2	-1.71841	5.91604e-34	2.38143e-31	Down
3914	LAMB3	-1.79905	9.77682e-34	3.74357e-31	Down
27347	STK39	-1.26736	1.82642e-32	6.82689e-30	Down
23406	COTL1	-1.0636	3.54152e-32	1.29298e-29	Down
8553	BHLHE40	-1.0844	2.36699e-31	8.25763e-29	Down
5997	RGS2	-1.97508	6.1845e-31	2.02272e-28	Down
4070	TACSTD2	-2.83842	1.7167e-30	5.39011e-28	Down
283455	KSR2	-1.52254	2.72696e-29	8.2328e-27	Down
23532	PRAME	-1.14575	5.28659e-28	1.50899e-25	Down
827	CAPN6	-2.29478	6.89068e-28	1.93173e-25	Down
23048	FNBP1	-1.09806	7.91063e-26	2.14119e-23	Down
1999	ELF3	-1.27967	1.02189e-25	2.71908e-23	Down
7477	WNT7B	-1.57059	2.96356e-25	7.62704e-23	Down
4646	MYO6	-1.33534	4.00166e-24	9.23854e-22	Down
1176	AP3S1	-1.26485	1.32764e-23	2.93557e-21	Down
51474	LIMA1	-1.14589	1.5829e-23	3.45137e-21	Down
1824	DSC2	-1.4492	5.18186e-23	1.08467e-20	Down
6337	SCNN1A	-1.05885	3.11714e-22	6.11699e-20	Down
80000	GREB1L	-1.39689	4.36262e-22	8.45541e-20	Down
7837	PXDN	-1.42984	4.58921e-22	8.7861e-20	Down
214	ALCAM	-1.53005	1.30754e-21	2.41495e-19	Down
3398	ID2	-1.12239	1.44855e-21	2.61389e-19	Down
374393	FAM111B	-2.08567	1.73464e-21	3.07718e-19	Down
3707	ITPKB	-3.36109	2.59259e-21	4.52235e-19	Down
3172	HNF4A	-2.02422	8.07546e-21	1.34869e-18	Down
6928	HNF1B	-6.91748	3.84671e-20	6.1622e-18	Down
5321	PLA2G4A	-1.83218	4.87753e-20	7.65723e-18	Down
9914	ATP2C2	-1.2789	9.92374e-20	1.49801e-17	Down
10550	ARL6IP5	-1.05173	7.62838e-19	1.04137e-16	Down
3852	KRT5	-3.66708	1.02733e-18	1.39035e-16	Down
391059	FRRS1	-1.12524	1.05848e-18	1.42026e-16	Down
54407	SLC38A2	-1.29381	1.4514e-18	1.91475e-16	Down
1803	DPP4	-1.43199	1.63027e-18	2.1328e-16	Down
3673	ITGA2	-1.27454	1.71312e-18	2.20444e-16	Down
9140	ATG12	-1.3535	2.10308e-18	2.66261e-16	Down
401934	RNF223	-1.81932	8.20965e-18	1.0069e-15	Down
57556	SEMA6A	-1.1987	1.09739e-17	1.32522e-15	Down
10795	ZNF268	-2.97466	7.02945e-17	8.17447e-15	Down
644100	ARL14EPL	-1.1286	2.78891e-16	3.04049e-14	Down
6296	ACSM3	-1.2568	3.37252e-16	3.62638e-14	Down
11343	MGLL	-1.24045	3.44547e-16	3.65476e-14	Down
205860	TRIML2	-1.3188	4.21853e-16	4.44475e-14	Down
200879	LIPH	-1.30299	8.51697e-16	8.85483e-14	Down
654	BMP6	-2.06384	2.64091e-15	2.57514e-13	Down
1825	DSC3	-1.60248	3.21985e-15	3.06354e-13	Down
2166	FAAH	-1.29813	6.51322e-15	6.01477e-13	Down
3909	LAMA3	-1.08211	1.63744e-14	1.48591e-12	Down
7483	WNT9A	-1.20028	5.54911e-14	4.70894e-12	Down
55366	LGR4	-1.3112	7.56865e-14	6.32023e-12	Down
8638	OASL	-1.34299	1.60247e-13	1.25786e-11	Down
26872	STEAP1	-1.28507	1.73827e-13	1.3377e-11	Down
55789	DEPDC1B	-1.11546	2.4289e-13	1.82446e-11	Down
135398	C6orf141	-1.10908	2.64512e-13	1.97742e-11	Down
55824	PAG1	-1.3236	3.18194e-13	2.36745e-11	Down
50651	SLC45A1	-1.1567	6.39852e-13	4.58677e-11	Down
23542	MAPK8IP2	-1.02995	1.27153e-12	8.64145e-11	Down
66002	CYP4F12	-1.96018	1.39039e-12	9.36814e-11	Down
54221	SNTG2	-4.3852	1.88751e-12	1.23983e-10	Down
399693	CCDC187	-2.82489	3.07577e-12	1.97088e-10	Down
84000	TMPRSS13	-2.0556	3.46686e-12	2.19461e-10	Down
114569	MAL2	-1.22249	5.88908e-12	3.61144e-10	Down
55130	ODAD2	-1.98456	7.31086e-12	4.4314e-10	Down
202	CRYBG1	-1.0403	9.55133e-12	5.74507e-10	Down
1475	CSTA	-2.92319	1.12999e-11	6.61931e-10	Down
7425	VGF	-1.03041	3.35931e-11	1.87679e-09	Down
9497	SLC4A7	-1.35848	5.78045e-11	3.06579e-09	Down
10395	DLC1	-3.03366	1.06388e-10	5.49403e-09	Down
129293	TRABD2A	-1.34646	1.82547e-10	9.15592e-09	Down
57507	ZNF608	-1.54835	2.34937e-10	1.1562e-08	Down
166824	RASSF6	-1.76616	2.63374e-10	1.28807e-08	Down
79094	CHAC1	-1.24089	4.38966e-10	2.05711e-08	Down
55057	CRYBG2	-1.05501	5.10939e-10	2.36614e-08	Down
6398	SECTM1	-1.4981	8.28022e-10	3.66172e-08	Down
4773	NFATC2	-1.29006	9.88146e-10	4.30914e-08	Down
639	PRDM1	-2.29824	2.99358e-09	1.20813e-07	Down
3660	IRF2	-1.19644	6.48854e-09	2.44277e-07	Down
6820	SULT2B1	-1.27738	1.00652e-08	3.64927e-07	Down
7273	TTN	-1.0632	1.0402e-08	3.7627e-07	Down
8997	KALRN	-1.01112	1.21122e-08	4.3413e-07	Down
90342	FER1L5	-2.12384	1.43751e-08	5.08276e-07	Down
84665	MYPN	-1.72235	2.35604e-08	7.92022e-07	Down
317649	EIF4E3	-1.02748	2.98038e-08	9.78849e-07	Down
54809	SAMD9	-1.55456	3.31403e-08	1.07716e-06	Down
55103	RALGPS2	-1.08333	4.40428e-08	1.41108e-06	Down
89870	TRIM15	-1.79094	5.62304e-08	1.77261e-06	Down
79088	ZNF426	-2.60249	6.86298e-08	2.12266e-06	Down
7035	TFPI	-1.19136	6.91715e-08	2.13344e-06	Down
55001	TTC22	-3.2696	7.31921e-08	2.24862e-06	Down
79413	ZBED2	-2.44741	1.34501e-07	3.88863e-06	Down
56649	TMPRSS4	-1.92641	1.82545e-07	5.17287e-06	Down
29126	CD274	-1.3616	1.90608e-07	5.36264e-06	Down
170690	ADAMTS16	-1.63446	2.09652e-07	5.86689e-06	Down
9194	SLC16A7	-1.97018	2.40687e-07	6.64951e-06	Down
90853	SPOCD1	-1.03956	2.4459e-07	6.70649e-06	Down
7068	THRB	-1.41106	3.63371e-07	9.54867e-06	Down
79861	TUBAL3	-3.02747	3.93014e-07	1.01982e-05	Down
28	ABO	-2.35963	3.98361e-07	1.03199e-05	Down
143872	ARHGAP42	-1.00725	4.29323e-07	1.10186e-05	Down
128218	TMEM125	-1.00412	5.21469e-07	1.30169e-05	Down
767	CA8	-3.22558	5.47452e-07	1.35988e-05	Down
162282	ANKFN1	-3.37173	7.29692e-07	1.76562e-05	Down
10317	B3GALT5	-2.0503	8.83095e-07	2.10375e-05	Down
11227	GALNT5	-1.74295	9.50628e-07	2.2442e-05	Down
1380	CR2	-1.11885	1.18549e-06	2.72091e-05	Down
79339	OR51B4	-1.04701	1.19615e-06	2.73737e-05	Down
2696	GIPR	-1.0278	1.29523e-06	2.94266e-05	Down
8676	STX11	-1.08198	1.85637e-06	4.06461e-05	Down
81553	CYRIA	-1.3033	2.35933e-06	4.99853e-05	Down
83719	YPEL3	-1.99069	2.48077e-06	5.20663e-05	Down
2735	GLI1	-1.13041	3.09693e-06	6.34176e-05	Down
2861	GPR37	-1.28068	4.61854e-06	9.0407e-05	Down
100506211	MIR210HG	-1.22225	6.08174e-06	0.000114894	Down
2596	GAP43	-5.77687	7.55489e-06	0.000138072	Down
23650	TRIM29	-1.2457	7.54865e-06	0.000138072	Down
687	KLF9	-1.10627	8.0837e-06	0.000145869	Down
100505994	LUCAT1	-1.45171	9.1079e-06	0.000160477	Down
55531	ELMOD1	-1.00626	1.04952e-05	0.000182262	Down
10110	SGK2	-1.027	1.05161e-05	0.000182422	Down
9022	CLIC3	-1.19751	1.10901e-05	0.000189863	Down
26047	CNTNAP2	-1.01583	1.26715e-05	0.000212987	Down
8644	AKR1C3	-1.28817	1.33702e-05	0.000222586	Down
3122	HLA-DRA	-1.07919	2.36913e-05	0.000366073	Down
195814	SDR16C5	-1.26106	2.3851e-05	0.000367816	Down
285	ANGPT2	-1.84849	2.44089e-05	0.000374946	Down
145957	NRG4	-1.88461	2.53274e-05	0.000386409	Down
9119	KRT75	-3.1222	2.61399e-05	0.000396492	Down
2564	GABRE	-1.10463	2.9331e-05	0.000437978	Down
645864	MAGEB17	-1.60348	3.2431e-05	0.000476717	Down
9651	PLCH2	-1.07732	3.7102e-05	0.000535846	Down
100996286	LINC02273	-2.13417	4.38672e-05	0.000623796	Down
64135	IFIH1	-1.02081	6.25716e-05	0.000844636	Down
9881	TRANK1	-2.06137	6.55301e-05	0.000872568	Down
51608	GET4	-1.18436	6.69742e-05	0.000890287	Down
79345	OR51B2	-1.11099	6.96416e-05	0.000918742	Down
7691	ZNF132	-1.14407	9.85535e-05	0.00122308	Down
64838	FNDC4	-3.15031	0.000105325	0.00129281	Down
27071	DAPP1	-1.55058	0.00010929	0.00133314	Down
147945	NLRP4	-1.72655	0.000123615	0.00148479	Down
9721	GPRIN2	-5.16602	0.000124968	0.00149876	Down
83938	LRMDA	-2.9669	0.000125108	0.00149929	Down
84983	FAM222A-AS1	-1.13451	0.000141896	0.00167113	Down
101928223	LINC01612	-5.52893	0.000143652	0.00168771	Down
388553	MEIOSIN	-1.61896	0.000145722	0.00170762	Down
6696	SPP1	-1.1818	0.000147698	0.00172139	Down
5168	ENPP2	-4.46806	0.000159913	0.00183411	Down
4684	NCAM1	-1.49563	0.000173012	0.00195968	Down
79632	FAM184A	-2.27681	0.000188862	0.00211329	Down
126206	NLRP5	-2.51745	0.000209655	0.00232278	Down
25758	KIAA1549L	-1.82548	0.000214556	0.00237039	Down
2300	FOXL1	-1.0572	0.000215351	0.00237749	Down
330	BIRC3	-1.34886	0.000226665	0.00248673	Down
100507582	BHLHE40-AS1	-1.43787	0.000242439	0.00264126	Down
2153	F5	-2.20487	0.000245911	0.00267722	Down
11240	PADI2	-1.00381	0.000298017	0.0031548	Down
1821	DRP2	-1.16551	0.000372217	0.00383679	Down
28983	TMPRSS11E	-1.98162	0.000439553	0.00441776	Down
118932	ANKRD22	-1.64501	0.000446618	0.00446874	Down
94025	MUC16	-2.08371	0.000509057	0.00500418	Down
127845	GOLT1A	-1.28721	0.000536026	0.00522351	Down
340512	LOC340512	-1.33795	0.000612965	0.00582855	Down
4883	NPR3	-1.53136	0.000650989	0.0061307	Down
64600	PLA2G2F	-4.10774	0.00068033	0.00636123	Down
140462	ASB9	-1.18085	0.000788133	0.00713547	Down
7093	TLL2	-1.0267	0.000825084	0.00741442	Down
346157	ZNF391	-1.1328	0.000978121	0.00852611	Down
26154	ABCA12	-1.74067	0.00102401	0.00883296	Down
3119	HLA-DQB1	-1.63689	0.00110443	0.00940775	Down
8701	DNAH11	-1.06307	0.00116337	0.00980342	Down
9723	SEMA3E	-1.3329	0.00116958	0.00984516	Down
101927989	ZNF516-AS1	-1.05389	0.00141454	0.0115181	Down
283927	NUDT7	-1.15163	0.00151216	0.0121367	Down
4071	TM4SF1	-2.268	0.00154553	0.0123352	Down
2172	FABP6	-1.32717	0.00156363	0.0124417	Down
401409	RAB19	-2.69917	0.00160242	0.0126924	Down
9638	FEZ1	-1.42788	0.0016288	0.0128883	Down
647099	RPL23AP42	-1.32736	0.00178019	0.0137684	Down
106480463	RN7SKP97	-1.59604	0.00179867	0.0138758	Down
81569	ACTL8	-1.13081	0.00186058	0.0142623	Down
3138	HLA-K	-1.40282	0.00214291	0.0161042	Down
51305	KCNK9	-1.12583	0.00216024	0.0162034	Down
11279	KLF8	-1.53969	0.00221415	0.0165444	Down
837	CASP4	-1.65817	0.00239806	0.0176664	Down
9245	GCNT3	-1.47908	0.00285452	0.0202591	Down
80114	BICC1	-2.05284	0.00286891	0.0203428	Down
2919	CXCL1	-1.72779	0.00301857	0.0212024	Down
3371	TNC	-1.9209	0.00329312	0.0227247	Down
11074	TRIM31	-2.27021	0.00335156	0.023057	Down
3600	IL15	-1.39138	0.00342023	0.0234473	Down
8809	IL18R1	-1.00921	0.00371054	0.0251628	Down
132625	ZFP42	-2.34016	0.00395561	0.0264589	Down
117531	TMC1	-1.88714	0.00401038	0.0267115	Down
10406	WFDC2	-3.01022	0.00415784	0.0275533	Down
1573	CYP2J2	-1.03268	0.00417512	0.0276445	Down
25833	POU2F3	-1.45914	0.00422303	0.0278912	Down
90288	EFCAB12	-1.01209	0.00424955	0.0280075	Down
57338	JPH3	-1.05188	0.00463316	0.0300314	Down
8519	IFITM1	-1.22951	0.00467353	0.0302601	Down
8581	LY6D	-1.63691	0.00510165	0.0323992	Down
9235	IL32	-1.69176	0.00557553	0.0345287	Down
1806	DPYD	-1.50694	0.00566857	0.0349807	Down
6657	SOX2	-2.2083	0.00600337	0.0366434	Down
3891	KRT85	-3.10792	0.00674455	0.0399322	Down
147372	CCBE1	-1.03114	0.006851	0.0404186	Down
6622	SNCA	-1.2824	0.00706482	0.0412767	Down
154091	SLC2A12	-1.31435	0.00720416	0.0417953	Down
5743	PTGS2	-1.30864	0.00749961	0.0431902	Down
5003	SLC22A18AS	-1.24355	0.00759083	0.0435557	Down
8537	BCAS1	-1.08484	0.00802448	0.0453446	Down
79315	OR7E91P	-3.50467	0.00818155	0.0461524	Down
11219	TREX2	-1.08253	0.00827312	0.0464908	Down
84989	JMJD1C-AS1	-1.03393	0.00831071	0.0465572	Down
140809	SRXN1	-1.94265	0.00837396	0.0468172	Down
3557	IL1RN	-1.32889	0.00884827	0.0489633	Down
254439	C11orf86	-1.65845	0.00896883	0.0493868	Down
2904	GRIN2B	-1.8092	0.00904018	0.0496751	Down
6678	SPARC	5.1524	7.89625e-137	6.19816e-133	Up
3084	NRG1	5.85686	3.92815e-132	2.0556e-128	Up
157506	RDH10	2.10216	4.97386e-125	1.95211e-121	Up
64759	TNS3	2.07618	9.49129e-83	1.86255e-79	Up
948	CD36	2.68316	2.65646e-81	4.63376e-78	Up
115701	ALPK2	2.84309	3.65782e-80	5.74241e-77	Up
4487	MSX1	1.72317	9.27332e-77	1.32347e-73	Up
164832	LONRF2	2.01209	1.07606e-69	1.40775e-66	Up
933	CD22	3.31732	1.06091e-56	1.04095e-53	Up
6659	SOX4	1.67166	8.32483e-56	7.68773e-53	Up
285401	LINC00698	2.38769	1.56231e-48	1.29088e-45	Up
8728	ADAM19	1.33007	4.01899e-44	3.00448e-41	Up
8629	JRK	1.51921	3.64658e-41	2.28991e-38	Up
55714	TENM3	1.42042	1.87829e-40	1.09212e-37	Up
4493	MT1E	1.70172	5.19773e-40	2.81376e-37	Up
388115	CCDC9B	2.73093	3.88094e-39	2.0309e-36	Up
9674	KIAA0040	1.37593	4.12179e-36	1.8488e-33	Up
56937	PMEPA1	2.82925	1.56873e-35	6.84098e-33	Up
6662	SOX9	1.32869	6.67355e-35	2.75705e-32	Up
6781	STC1	2.7863	6.57652e-34	2.58112e-31	Up
55532	SLC30A10	2.54851	3.78267e-32	1.34964e-29	Up
4502	MT2A	1.17462	2.53512e-31	8.65191e-29	Up
6926	TBX3	1.22755	4.73179e-31	1.58052e-28	Up
92312	MEX3A	1.53445	9.89498e-31	3.17023e-28	Up
8613	PLPP3	1.39327	1.06501e-29	3.27834e-27	Up
6507	SLC1A3	1.21292	7.07002e-29	2.09419e-26	Up
55107	ANO1	1.30069	1.14194e-28	3.31986e-26	Up
285735	LINC00326	4.91224	1.06917e-27	2.94472e-25	Up
2494	NR5A2	1.17809	2.02016e-25	5.28574e-23	Up
91010	FMNL3	1.60759	3.28617e-25	8.32091e-23	Up
9229	DLGAP1	2.51844	5.80116e-25	1.44559e-22	Up
494470	RNF165	1.65252	7.11142e-25	1.74441e-22	Up
55540	IL17RB	1.2813	1.57452e-24	3.7452e-22	Up
10763	NES	1.16134	3.51861e-24	8.24458e-22	Up
652	BMP4	1.06255	1.12837e-23	2.56729e-21	Up
26873	OPLAH	1.44839	2.1663e-23	4.65874e-21	Up
103344931	LOC103344931	1.00625	4.55842e-23	9.67062e-21	Up
4501	MT1X	2.23172	9.73895e-23	1.98561e-20	Up
5567	PRKACB	1.49704	1.66634e-22	3.35383e-20	Up
90102	PHLDB2	1.05878	1.79834e-22	3.57369e-20	Up
114801	TMEM200A	1.13187	5.12539e-22	9.6944e-20	Up
3131	HLF	2.33009	1.12893e-21	2.10989e-19	Up
55205	ZNF532	1.02348	1.34665e-21	2.45826e-19	Up
9751	SNPH	1.2103	1.7445e-21	3.07718e-19	Up
5144	PDE4D	2.00078	2.88334e-21	4.97423e-19	Up
11156	PTP4A3	1.16539	3.41037e-20	5.51953e-18	Up
346562	GNAT3	3.15459	7.7472e-20	1.19239e-17	Up
83478	ARHGAP24	1.50061	2.20282e-19	3.26245e-17	Up
340061	STING1	1.66382	2.33651e-19	3.42812e-17	Up
374946	DRAXIN	1.91322	2.99723e-19	4.3568e-17	Up
4099	MAG	4.32527	3.54671e-19	5.0618e-17	Up
54843	SYTL2	1.32442	3.61089e-19	5.10697e-17	Up
7779	SLC30A1	1.32594	1.15609e-18	1.53809e-16	Up
114788	CSMD3	3.54691	1.6501e-18	2.14091e-16	Up
56967	C14orf132	1.30649	1.88605e-18	2.40725e-16	Up
115265	DDIT4L	1.51421	2.65683e-18	3.31029e-16	Up
9120	SLC16A6	1.40749	1.82863e-17	2.19143e-15	Up
23270	TSPYL4	1.03346	3.48038e-17	4.10816e-15	Up
103164619	PCAT2	1.0125	1.30236e-16	1.46223e-14	Up
23467	NPTXR	1.06234	1.79473e-16	1.99826e-14	Up
79628	SH3TC2	1.34746	9.17827e-16	9.47958e-14	Up
55841	WWC3	1.13175	9.84598e-16	1.00371e-13	Up
3696	ITGB8	2.18097	1.02525e-15	1.03841e-13	Up
10892	MALT1	1.07309	1.45962e-15	1.45952e-13	Up
340385	ZNF517	1.35314	2.98435e-15	2.89205e-13	Up
1030	CDKN2B	1.02283	3.06017e-15	2.94734e-13	Up
400499	LOC400499	1.28638	3.12459e-15	2.99103e-13	Up
6919	TCEA2	1.06336	6.50642e-15	6.01477e-13	Up
149076	ZNF362	1.19087	2.18962e-14	1.94208e-12	Up
100293516	ZNF587B	1.04186	6.77168e-14	5.68495e-12	Up
397	ARHGDIB	1.19732	7.63735e-14	6.34385e-12	Up
148229	ATP8B3	1.15877	1.36373e-13	1.10357e-11	Up
26577	PCOLCE2	1.03294	1.9153e-13	1.45258e-11	Up
2827	GPR3	1.20866	2.05351e-13	1.5499e-11	Up
643988	FNDC10	1.1667	5.80704e-13	4.22059e-11	Up
9353	SLIT2	1.39594	1.05418e-12	7.35537e-11	Up
776	CACNA1D	1.28283	1.11035e-12	7.64537e-11	Up
2900	GRIK4	1.74142	1.102e-12	7.64537e-11	Up
389432	SAMD5	1.57412	1.53105e-12	1.02718e-10	Up
116441	TM4SF18	3.53156	1.70662e-12	1.12573e-10	Up
1490	CCN2	1.58431	2.90001e-12	1.86587e-10	Up
55534	MAML3	1.44013	3.128e-12	1.9962e-10	Up
5265	SERPINA1	1.75535	4.5022e-12	2.79368e-10	Up
151963	MB21D2	1.17446	6.88764e-12	4.19105e-10	Up
5563	PRKAA2	2.22687	9.60583e-12	5.7558e-10	Up
170261	ZCCHC12	1.2526	2.2108e-11	1.26209e-09	Up
4091	SMAD6	1.04616	2.22219e-11	1.26399e-09	Up
7041	TGFB1I1	1.07267	2.24337e-11	1.27143e-09	Up
253827	MSRB3	1.04287	4.41966e-11	2.38434e-09	Up
146664	MGAT5B	1.29902	4.50776e-11	2.42354e-09	Up
6528	SLC5A5	1.08004	1.08121e-10	5.56524e-09	Up
7431	VIM	2.4905	2.11294e-10	1.05305e-08	Up
101926926	RDH10-AS1	2.37607	2.17517e-10	1.07722e-08	Up
100506127	GVQW3	1.03472	2.56985e-10	1.26075e-08	Up
718	C3	1.84131	2.92109e-10	1.41102e-08	Up
147694	ZNF548	1.00406	3.12586e-10	1.5053e-08	Up
84159	ARID5B	1.08381	3.36163e-10	1.60436e-08	Up
147111	NOTUM	1.04553	4.27256e-10	2.01426e-08	Up
5596	MAPK4	1.37096	6.67587e-10	3.00299e-08	Up
399726	MIR1915HG	1.01517	7.66502e-10	3.39924e-08	Up
80212	CCDC92	1.03746	8.74625e-10	3.8354e-08	Up
9796	PHYHIP	1.37417	1.19732e-09	5.12173e-08	Up
1893	ECM1	1.14477	1.42207e-09	5.96926e-08	Up
643136	ZC3H11B	1.24817	1.58615e-09	6.58758e-08	Up
9478	CABP1	1.83401	2.04758e-09	8.45918e-08	Up
84628	NTNG2	1.58832	2.33266e-09	9.56149e-08	Up
2687	GGT5	2.23201	2.57666e-09	1.04525e-07	Up
100418747	KRT8P35	2.15933	3.9774e-09	1.5768e-07	Up
115650	TNFRSF13C	1.02691	4.01279e-09	1.58682e-07	Up
166614	DCLK2	1.04477	4.47367e-09	1.75581e-07	Up
106614088	MIR34AHG	1.05939	5.19105e-09	2.0122e-07	Up
85004	RERG	2.65696	9.28131e-09	3.38854e-07	Up
51761	ATP8A2	1.79116	1.29801e-08	4.62072e-07	Up
1745	DLX1	1.10612	2.12948e-08	7.18939e-07	Up
4494	MT1F	1.19651	2.88178e-08	9.50442e-07	Up
4320	MMP11	1.11478	2.8892e-08	9.50891e-07	Up
6935	ZEB1	1.57275	3.05897e-08	1.00047e-06	Up
146227	BEAN1	1.66392	3.37418e-08	1.09445e-06	Up
112935969	SCAT8	1.65842	3.40233e-08	1.1013e-06	Up
80235	PIGZ	1.46436	4.75871e-08	1.51536e-06	Up
101929709	RIPK2-DT	1.00413	4.82225e-08	1.53248e-06	Up
100506779	TSPOAP1-AS1	1.11116	8.41017e-08	2.54562e-06	Up
652991	SKOR2	6.88508	8.5107e-08	2.56448e-06	Up
206338	LVRN	1.65417	1.72204e-07	4.91533e-06	Up
57520	HECW2	1.13335	2.61118e-07	7.10448e-06	Up
387640	SKIDA1	1.42546	3.63724e-07	9.54867e-06	Up
646719	NIPBL-DT	1.14006	4.80234e-07	1.21014e-05	Up
9732	DOCK4	1.14775	5.00397e-07	1.25692e-05	Up
100289341	MAN1B1-DT	1.45194	6.70415e-07	1.63938e-05	Up
3490	IGFBP7	3.50624	7.24946e-07	1.75951e-05	Up
390597	LETM1P1	6.21286	8.77064e-07	2.09256e-05	Up
2843	GPR20	1.17202	8.97014e-07	2.13044e-05	Up
100130417	LINC02593	1.26563	1.00851e-06	2.3666e-05	Up
64789	EXO5	2.0659	1.32913e-06	3.01097e-05	Up
27254	CSDC2	2.7731	1.34724e-06	3.04322e-05	Up
93164	HTR7P1	1.03437	1.54411e-06	3.45313e-05	Up
51702	PADI3	1.45322	1.70305e-06	3.77343e-05	Up
100287284	MANSC4	6.0652	2.35708e-06	4.99853e-05	Up
151887	CCDC80	1.34056	2.36435e-06	5.00243e-05	Up
146771	TCAM1P	1.72492	2.4228e-06	5.09861e-05	Up
151056	PLB1	1.86873	2.51141e-06	5.26389e-05	Up
51716	CES1P1	3.17395	3.07427e-06	6.30888e-05	Up
1307	COL16A1	1.50049	3.65773e-06	7.31498e-05	Up
92591	ASB16	1.06902	4.29055e-06	8.44077e-05	Up
2719	GPC3	1.51425	5.9627e-06	0.000113463	Up
84649	DGAT2	1.11839	6.14311e-06	0.000115914	Up
207107	SFTA1P	5.74256	8.70585e-06	0.000154958	Up
100113386	UCKL1-AS1	1.12613	9.08754e-06	0.000160298	Up
1278	COL1A2	4.58432	1.05686e-05	0.000182929	Up
9358	ITGBL1	1.54366	1.25209e-05	0.000210682	Up
115196	ZNF554	1.00089	1.33123e-05	0.000221857	Up
107985216	LOC107985216	1.37226	1.50894e-05	0.000246503	Up
339685	LOC339685	1.79794	1.92384e-05	0.000306935	Up
84443	FRMPD3	1.34815	1.98454e-05	0.000315337	Up
11230	PRAF2	1.06332	2.0258e-05	0.000320919	Up
388407	LINC02875	1.54276	2.46029e-05	0.000376728	Up
11155	LDB3	1.85383	2.50066e-05	0.000381885	Up
283212	KLHL35	1.20965	2.69597e-05	0.000407746	Up
547	KIF1A	1.12456	2.7336e-05	0.000412245	Up
84913	ATOH8	1.52774	2.93492e-05	0.000437978	Up
100507003	GFY	1.82682	3.03274e-05	0.000450435	Up
100505592	GAPLINC	1.92808	3.08651e-05	0.000457124	Up
121601	ANO4	1.06726	3.22061e-05	0.000474509	Up
29091	STXBP6	1.63443	3.22203e-05	0.000474509	Up
715	C1R	1.00348	3.41656e-05	0.000498945	Up
389058	SP5	1.14226	3.58334e-05	0.000519435	Up
220388	CCDC89	2.1158	4.15912e-05	0.000594663	Up
91409	CCDC74B	1.10092	4.51869e-05	0.000640243	Up
3351	HTR1B	2.27625	5.31521e-05	0.000738438	Up
283130	SLC25A45	1.0255	7.03897e-05	0.000927053	Up
100216001	MANCR	5.20933	9.56835e-05	0.00119312	Up
374618	TEX9	1.09661	0.000133465	0.00158133	Up
29799	YPEL1	1.77503	0.000133373	0.00158133	Up
80201	HKDC1	1.11395	0.000148825	0.00172969	Up
6335	SCN9A	3.01679	0.000153677	0.00177525	Up
64220	STRA6	1.31648	0.000173919	0.00196854	Up
633	BGN	3.2838	0.000181931	0.00204595	Up
127665	ZNF648	1.74601	0.000278279	0.00298205	Up
256435	ST6GALNAC3	1.08907	0.000311085	0.00327987	Up
54494	C11orf71	1.22805	0.000329485	0.003457	Up
9699	RIMS2	1.81565	0.000334399	0.00349982	Up
9806	SPOCK2	1.03098	0.000343492	0.00358781	Up
4313	MMP2	2.45513	0.000350964	0.00365128	Up
10814	CPLX2	1.49679	0.000394526	0.00403759	Up
728116	ZBTB8B	1.11971	0.000416406	0.00422297	Up
78998	RHPN1-AS1	1.13322	0.000441547	0.00443118	Up
2151	F2RL2	2.40617	0.000510515	0.00501538	Up
101927322	MALT1-AS1	2.31861	0.000516621	0.0050627	Up
22801	ITGA11	2.49226	0.000564398	0.00544925	Up
2864	FFAR1	3.2198	0.000658961	0.0061969	Up
7058	THBS2	3.66751	0.000814517	0.00733206	Up
5806	PTX3	3.06676	0.000830914	0.00745401	Up
23213	SULF1	3.77986	0.000834996	0.00748635	Up
57491	AHRR	1.11101	0.00085052	0.00759517	Up
2254	FGF9	1.32316	0.000890422	0.00788423	Up
100505678	STARD4-AS1	1.32272	0.000891119	0.00788595	Up
84152	PPP1R1B	1.68985	0.000920648	0.00809253	Up
10846	PDE10A	1.77593	0.000980866	0.00854529	Up
375686	SPATC1	1.44528	0.00106935	0.00916146	Up
441389	LINC01239	4.60681	0.00109875	0.00936952	Up
3868	KRT16	1.00795	0.00116009	0.0097915	Up
6795	AURKC	1.67682	0.00119901	0.0100445	Up
642636	RAD21L1	1.74811	0.00120927	0.010125	Up
102724474	LOC102724474	1.46297	0.00122948	0.0102416	Up
401089	FOXL2NB	1.01911	0.00127992	0.0105952	Up
6328	SCN3A	3.52591	0.0013111	0.0107877	Up
105376444	LINC02643	3.10359	0.00135574	0.0110911	Up
85376	RIMBP3	1.50939	0.00143369	0.0116619	Up
54751	FBLIM1	1.63935	0.00146606	0.0118638	Up
10631	POSTN	3.3729	0.00160453	0.0127027	Up
26249	KLHL3	4.49924	0.00167977	0.0132091	Up
7345	UCHL1	4.63208	0.00171062	0.013374	Up
1293	COL6A3	1.61352	0.00172033	0.0134165	Up
4438	MSH4	1.06576	0.00180841	0.0139373	Up
57124	CD248	4.65515	0.00185046	0.0142125	Up
3486	IGFBP3	2.79393	0.00188931	0.0144473	Up
165	AEBP1	1.78402	0.00206519	0.0156161	Up
79160	LINC01711	2.67623	0.00213132	0.0160324	Up
375759	C9orf50	1.79928	0.00225088	0.0167631	Up
7045	TGFBI	1.47635	0.00227234	0.0169149	Up
55584	CHRNA9	3.35516	0.00253252	0.0184021	Up
7498	XDH	3.34738	0.0025951	0.0187831	Up
3488	IGFBP5	1.87562	0.00265892	0.0191391	Up
56606	SLC2A9	1.01162	0.00268339	0.0193064	Up
1907	EDN2	3.29131	0.00273177	0.0195648	Up
1592	CYP26A1	1.30456	0.0027693	0.0197885	Up
9844	ELMO1	2.03068	0.00282289	0.0200709	Up
1277	COL1A1	1.35939	0.00301989	0.0212024	Up
7166	TPH1	1.03382	0.00327758	0.0226374	Up
26585	GREM1	2.6781	0.00335828	0.023083	Up
825	CAPN3	1.15359	0.00347268	0.0237343	Up
101929719	LOC101929719	2.24133	0.00384642	0.0259497	Up
100505839	SH3PXD2A-AS1	1.18211	0.00426651	0.0280838	Up
4922	NTS	2.47228	0.00432575	0.0284142	Up
126248	WDR88	1.09362	0.00456058	0.0296466	Up
2159	F10	1.24012	0.0045939	0.0298262	Up
105371795	LOC105371795	1.99232	0.0046641	0.0302195	Up
147093	LINC00974	2.31449	0.00488886	0.0313394	Up
6487	ST3GAL3	1.28169	0.0049045	0.031414	Up
58498	MYL7	2.45633	0.00498088	0.0317851	Up
100507347	VIM-AS1	3.60335	0.00510674	0.0324184	Up
8689	KRT36	1.6247	0.00528489	0.033187	Up
729920	CRPPA	1.2081	0.00535513	0.0335075	Up
9201	DCLK1	2.8511	0.00550244	0.0341839	Up
157273	LOC157273	1.0288	0.00552561	0.0342872	Up
84226	C2orf16	1.18528	0.00556285	0.034491	Up
84842	HPDL	1.16129	0.00561011	0.0346744	Up
84460	ZMAT1	1.50494	0.0060932	0.0371025	Up
100132678	RPL7AP45	2.1827	0.00670773	0.0397977	Up
348840	ANKRD18DP	1.39539	0.00671091	0.0398015	Up
8503	PIK3R3	1.12963	0.00693498	0.0407304	Up
100874291	ALMS1-IT1	1.31973	0.0069783	0.0409236	Up
1264	CNN1	1.81802	0.00719365	0.0417521	Up
3560	IL2RB	2.37809	0.00743629	0.042857	Up
5625	PRODH	1.56697	0.00759639	0.0435717	Up
27065	NSG1	2.87548	0.00770696	0.0439649	Up
100421369	DDX20P1	1.84314	0.00845837	0.0471548	Up
168507	PKD1L1	1.73727	0.00850023	0.0473384	Up
1284	COL4A2	1.83379	0.00867774	0.0481555	Up

## Sheet: Supplementary Table2
Table S2 (related to Figure 1C-E). The GO functional enrichment analysis for DEGs.
ONTOLOGY	ID	Description	GeneRatio	BgRatio	pvalue	p.adjust	qvalue	geneID	Count
BP	GO:0030198	extracellular matrix organization	26/398	301/18723	1.57614e-09	2.5759e-06	2.04027e-06	CAV1/CAV2/SOX9/LAMB3/ELF3/PHLDB2/PXDN/DPP4/CCN2/NTNG2/MMP11/ADAMTS16/CCDC80/COL16A1/COL1A2/SPOCK2/MMP2/TLL2/PTX3/SULF1/POSTN/AEBP1/TGFBI/COL1A1/GREM1/COL4A2	26
BP	GO:0043062	extracellular structure organization	26/398	302/18723	1.69141e-09	2.5759e-06	2.04027e-06	CAV1/CAV2/SOX9/LAMB3/ELF3/PHLDB2/PXDN/DPP4/CCN2/NTNG2/MMP11/ADAMTS16/CCDC80/COL16A1/COL1A2/SPOCK2/MMP2/TLL2/PTX3/SULF1/POSTN/AEBP1/TGFBI/COL1A1/GREM1/COL4A2	26
BP	GO:0045229	external encapsulating structure organization	26/398	304/18723	1.94604e-09	2.5759e-06	2.04027e-06	CAV1/CAV2/SOX9/LAMB3/ELF3/PHLDB2/PXDN/DPP4/CCN2/NTNG2/MMP11/ADAMTS16/CCDC80/COL16A1/COL1A2/SPOCK2/MMP2/TLL2/PTX3/SULF1/POSTN/AEBP1/TGFBI/COL1A1/GREM1/COL4A2	26
BP	GO:0001655	urogenital system development	27/398	338/18723	4.17627e-09	3.34195e-06	2.64702e-06	RDH10/SOX4/EGR1/SOX9/TACSTD2/WNT7B/BMP4/GREB1L/HNF1B/BMP6/LGR4/SLIT2/SMAD6/ARID5B/PRDM1/ADAMTS16/GLI1/GPC3/ANGPT2/STRA6/SULF1/KLHL3/CYP26A1/GCNT3/BICC1/TNC/GREM1	27
BP	GO:0001822	kidney development	25/398	293/18723	4.20794e-09	3.34195e-06	2.64702e-06	RDH10/SOX4/EGR1/SOX9/TACSTD2/WNT7B/BMP4/GREB1L/HNF1B/BMP6/LGR4/SLIT2/SMAD6/ARID5B/PRDM1/ADAMTS16/GPC3/ANGPT2/STRA6/SULF1/KLHL3/CYP26A1/GCNT3/BICC1/GREM1	25
BP	GO:0072001	renal system development	25/398	302/18723	7.77248e-09	5.14408e-06	4.07441e-06	RDH10/SOX4/EGR1/SOX9/TACSTD2/WNT7B/BMP4/GREB1L/HNF1B/BMP6/LGR4/SLIT2/SMAD6/ARID5B/PRDM1/ADAMTS16/GPC3/ANGPT2/STRA6/SULF1/KLHL3/CYP26A1/GCNT3/BICC1/GREM1	25
BP	GO:0060993	kidney morphogenesis	13/398	93/18723	8.29598e-08	4.5225e-05	3.58208e-05	SOX4/SOX9/TACSTD2/WNT7B/BMP4/GREB1L/HNF1B/LGR4/ADAMTS16/GPC3/KLHL3/GCNT3/GREM1	13
BP	GO:0045926	negative regulation of growth	21/398	249/18723	9.11106e-08	4.5225e-05	3.58208e-05	MSX1/MT1E/MT2A/RGS2/BMP4/MT1X/HNF4A/DRAXIN/MAG/SEMA6A/WWC3/SLIT2/RERG/MT1F/TMPRSS4/GPC3/SPP1/TLL2/SEMA3E/IGFBP5/GREM1	21
BP	GO:0009612	response to mechanical stimulus	19/398	216/18723	1.95146e-07	8.61028e-05	6.81984e-05	MKX/SOX9/SLC1A3/MAG/SLC38A2/ITGA2/BMP6/TTN/ATP8A2/CNTNAP2/ANGPT2/STRA6/POSTN/CHRNA9/COL1A1/TNC/TMC1/PTGS2/PKD1L1	19
BP	GO:0030324	lung development	17/398	177/18723	2.46824e-07	9.80139e-05	7.76327e-05	SPARC/RDH10/ERRFI1/SOX9/WNT7B/BMP4/CCN2/THRB/GLI1/GPC3/STRA6/FGF9/ABCA12/IGFBP5/EDN2/TNC/CCBE1	17
BP	GO:0030323	respiratory tube development	17/398	181/18723	3.40108e-07	0.000122779	9.72481e-05	SPARC/RDH10/ERRFI1/SOX9/WNT7B/BMP4/CCN2/THRB/GLI1/GPC3/STRA6/FGF9/ABCA12/IGFBP5/EDN2/TNC/CCBE1	17
BP	GO:0048608	reproductive structure development	27/398	424/18723	4.45115e-07	0.000147296	0.000116667	RDH10/ADAM19/SOX9/STC1/TBX3/WNT7B/BMP4/GREB1L/ITGB8/BMP6/LGR4/SLIT2/VGF/C3/ARID5B/PRDM1/GLI1/AKR1C3/SPP1/STRA6/PTX3/SULF1/FGF9/MSH4/TNC/ZFP42/PTGS2	27
BP	GO:0061458	reproductive system development	27/398	427/18723	5.11014e-07	0.000156095	0.000123636	RDH10/ADAM19/SOX9/STC1/TBX3/WNT7B/BMP4/GREB1L/ITGB8/BMP6/LGR4/SLIT2/VGF/C3/ARID5B/PRDM1/GLI1/AKR1C3/SPP1/STRA6/PTX3/SULF1/FGF9/MSH4/TNC/ZFP42/PTGS2	27
BP	GO:0001503	ossification	26/398	408/18723	7.20265e-07	0.000204298	0.000161816	SPARC/AREG/MKX/SOX9/STC1/WNT7B/BMP4/BMP6/LGR4/CCN2/SMAD6/NOTUM/ECM1/GLI1/GPC3/COL1A2/SPP1/MMP2/ITGA11/IGFBP5/COL1A1/TNC/GREM1/IFITM1/SOX2/PTGS2	26
BP	GO:0048754	branching morphogenesis of an epithelial tube	15/398	151/18723	8.18761e-07	0.000216753	0.000171681	RDH10/AREG/MET/SOX9/TBX3/TACSTD2/BMP4/GREB1L/LGR4/SLIT2/ADAMTS16/GPC3/SEMA3E/TNC/GREM1	15
BP	GO:0001763	morphogenesis of a branching structure	17/398	196/18723	1.04696e-06	0.000259843	0.00020581	RDH10/AREG/MET/SOX9/TBX3/TACSTD2/BMP4/GREB1L/LGR4/SLIT2/PRDM1/ADAMTS16/GPC3/SULF1/SEMA3E/TNC/GREM1	17
BP	GO:0030879	mammary gland development	14/398	137/18723	1.35431e-06	0.000316351	0.000250569	CAV1/NRG1/AREG/MSX1/SOX9/TBX3/ELF3/WNT7B/BMP4/ID2/ATP2C2/ITGA2/XDH/IGFBP5	14
BP	GO:0060541	respiratory system development	17/398	203/18723	1.70302e-06	0.00035973	0.000284927	SPARC/RDH10/ERRFI1/SOX9/WNT7B/BMP4/CCN2/THRB/GLI1/GPC3/STRA6/FGF9/ABCA12/IGFBP5/EDN2/TNC/CCBE1	17
BP	GO:0061138	morphogenesis of a branching epithelium	16/398	182/18723	1.81959e-06	0.00035973	0.000284927	RDH10/AREG/MET/SOX9/TBX3/TACSTD2/BMP4/GREB1L/LGR4/SLIT2/ADAMTS16/GPC3/SULF1/SEMA3E/TNC/GREM1	16
BP	GO:0008544	epidermis development	22/398	324/18723	1.85694e-06	0.00035973	0.000284927	ERRFI1/SOX9/LAMB3/MYO6/BMP4/KRT5/LAMA3/LGR4/CCN2/CSTA/SLC4A7/SULT2B1/ZBED2/GLI1/AKR1C3/ABCA12/KRT16/IGFBP5/TMC1/POU2F3/KRT36/KRT85	22
BP	GO:0097501	stress response to metal ion	6/398	19/18723	1.90708e-06	0.00035973	0.000284927	MT1E/SLC30A10/MT2A/MT1X/SLC30A1/MT1F	6
BP	GO:0061448	connective tissue development	19/398	252/18723	2.04653e-06	0.00035973	0.000284927	MSX1/MKX/EGR1/SOX9/STC1/WNT7B/BMP4/ITGB8/BMP6/WNT9A/CCN2/ARID5B/ECM1/DGAT2/BGN/SULF1/TGFBI/COL1A1/GREM1	19
BP	GO:0072006	nephron development	14/398	142/18723	2.08355e-06	0.00035973	0.000284927	EGR1/SOX9/TACSTD2/WNT7B/BMP4/GREB1L/HNF1B/LGR4/ADAMTS16/GPC3/ANGPT2/SULF1/KLHL3/GREM1	14
BP	GO:0031960	response to corticosteroid	15/398	167/18723	2.92556e-06	0.000484058	0.000383402	SPARC/AREG/ERRFI1/STC1/WNT7B/BMP6/SLIT2/CCN2/IGFBP7/KLF9/AKR1C3/HTR1B/COL1A1/PTGS2/IL1RN	15
BP	GO:0071711	basement membrane organization	7/398	31/18723	3.14892e-06	0.000488129	0.000386627	CAV1/CAV2/LAMB3/PHLDB2/PXDN/NTNG2/MMP11	7
BP	GO:0051216	cartilage development	16/398	190/18723	3.19601e-06	0.000488129	0.000386627	MSX1/MKX/SOX9/STC1/WNT7B/BMP4/ITGB8/BMP6/WNT9A/CCN2/ECM1/BGN/SULF1/TGFBI/COL1A1/GREM1	16
BP	GO:0072080	nephron tubule development	11/398	91/18723	3.59706e-06	0.000529034	0.000419026	SOX9/TACSTD2/WNT7B/BMP4/GREB1L/HNF1B/LGR4/ADAMTS16/GPC3/KLHL3/GREM1	11
BP	GO:0061326	renal tubule development	11/398	94/18723	4.95723e-06	0.000689482	0.00054611	SOX9/TACSTD2/WNT7B/BMP4/GREB1L/HNF1B/LGR4/ADAMTS16/GPC3/KLHL3/GREM1	11
BP	GO:0120254	olefinic compound metabolic process	14/398	153/18723	5.03525e-06	0.000689482	0.00054611	RDH10/EGR1/PLA2G4A/MGLL/BMP6/FAAH/CYP4F12/PLB1/DGAT2/AKR1C3/SDR16C5/PLA2G2F/CYP2J2/PTGS2	14
BP	GO:0072073	kidney epithelium development	13/398	136/18723	6.78184e-06	0.00089769	0.000711023	SOX9/TACSTD2/WNT7B/BMP4/GREB1L/HNF1B/LGR4/SLIT2/SMAD6/ADAMTS16/GPC3/KLHL3/GREM1	13
BP	GO:0048545	response to steroid hormone	21/398	339/18723	1.30813e-05	0.00167567	0.00132723	CAV1/SPARC/AREG/ERRFI1/PMEPA1/STC1/WNT7B/BMP4/BMP6/SLIT2/CCN2/TFPI/IGFBP7/KLF9/AKR1C3/HTR1B/SPP1/PADI2/COL1A1/PTGS2/IL1RN	21
BP	GO:0072078	nephron tubule morphogenesis	9/398	71/18723	1.88273e-05	0.00233634	0.00185052	SOX9/TACSTD2/BMP4/GREB1L/LGR4/ADAMTS16/GPC3/KLHL3/GREM1	9
BP	GO:0072009	nephron epithelium development	11/398	109/18723	2.07308e-05	0.00246111	0.00194934	SOX9/TACSTD2/WNT7B/BMP4/GREB1L/HNF1B/LGR4/ADAMTS16/GPC3/KLHL3/GREM1	11
BP	GO:0038065	collagen-activated signaling pathway	5/398	17/18723	2.12137e-05	0.00246111	0.00194934	SYK/ITGA2/ITGA11/COL1A1/COL4A2	5
BP	GO:0001658	branching involved in ureteric bud morphogenesis	8/398	56/18723	2.26198e-05	0.00246111	0.00194934	SOX9/TACSTD2/BMP4/GREB1L/LGR4/ADAMTS16/GPC3/GREM1	8
BP	GO:0001657	ureteric bud development	10/398	91/18723	2.33655e-05	0.00246111	0.00194934	SOX9/TACSTD2/BMP4/GREB1L/LGR4/SLIT2/SMAD6/ADAMTS16/GPC3/GREM1	10
BP	GO:0072088	nephron epithelium morphogenesis	9/398	73/18723	2.36422e-05	0.00246111	0.00194934	SOX9/TACSTD2/BMP4/GREB1L/LGR4/ADAMTS16/GPC3/KLHL3/GREM1	9
BP	GO:0072163	mesonephric epithelium development	10/398	92/18723	2.5726e-05	0.00246111	0.00194934	SOX9/TACSTD2/BMP4/GREB1L/LGR4/SLIT2/SMAD6/ADAMTS16/GPC3/GREM1	10
BP	GO:0072164	mesonephric tubule development	10/398	92/18723	2.5726e-05	0.00246111	0.00194934	SOX9/TACSTD2/BMP4/GREB1L/LGR4/SLIT2/SMAD6/ADAMTS16/GPC3/GREM1	10
BP	GO:0030856	regulation of epithelial cell differentiation	13/398	154/18723	2.59766e-05	0.00246111	0.00194934	CAV1/ERRFI1/SOX9/TBX3/BMP4/BMP6/SULT2B1/ZEB1/ZBED2/ATOH8/ABCA12/XDH/KRT36	13
BP	GO:0007178	transmembrane receptor protein serine/threonine kinase signaling pathway	21/398	355/18723	2.60062e-05	0.00246111	0.00194934	CAV1/CAV2/MSX1/PMEPA1/EGR1/RNF165/BMP4/HNF4A/ITGB8/BMP6/CDKN2B/SMAD6/TGFB1I1/VIM/DLX1/SKOR2/GPC3/COL1A2/ATOH8/SULF1/GREM1	21
BP	GO:0030111	regulation of Wnt signaling pathway	20/398	328/18723	2.63083e-05	0.00246111	0.00194934	CAV1/ALPK2/SOX4/JRK/EGR1/SOX9/PLPP3/DRAXIN/LGR4/DEPDC1B/TRABD2A/NOTUM/GLI1/GPC3/FOXL1/SULF1/BICC1/COL1A1/GREM1/SOX2	20
BP	GO:0033273	response to vitamin	10/398	93/18723	2.82881e-05	0.00246111	0.00194934	SPARC/STC1/ITGA2/SPP1/POSTN/CYP26A1/COL1A1/TNC/IL15/PTGS2	10
BP	GO:0060602	branch elongation of an epithelium	5/398	18/18723	2.88618e-05	0.00246111	0.00194934	RDH10/AREG/SOX9/BMP4/TNC	5
BP	GO:0061687	detoxification of inorganic compound	5/398	18/18723	2.88618e-05	0.00246111	0.00194934	MT1E/MT2A/MT1X/SLC30A1/MT1F	5
BP	GO:0061333	renal tubule morphogenesis	9/398	75/18723	2.94642e-05	0.00246111	0.00194934	SOX9/TACSTD2/BMP4/GREB1L/LGR4/ADAMTS16/GPC3/KLHL3/GREM1	9
BP	GO:0090287	regulation of cellular response to growth factor stimulus	19/398	304/18723	2.98109e-05	0.00246111	0.00194934	CAV1/CAV2/MSX1/PMEPA1/RNF165/BMP4/PTP4A3/SEMA6A/CDKN2B/SLIT2/SMAD6/TGFB1I1/DLX1/SKOR2/GPC3/SULF1/XDH/GREM1/CCBE1	19
BP	GO:0016055	Wnt signaling pathway	24/398	444/18723	3.04831e-05	0.00246111	0.00194934	CAV1/ALPK2/SOX4/JRK/EGR1/SOX9/PLPP3/WNT7B/DRAXIN/WNT9A/LGR4/DEPDC1B/PRKAA2/TGFB1I1/TRABD2A/NOTUM/GLI1/GPC3/FOXL1/SULF1/BICC1/COL1A1/GREM1/SOX2	24
BP	GO:0010171	body morphogenesis	7/398	43/18723	3.09787e-05	0.00246111	0.00194934	MSX1/PHLDB2/ARID5B/GPC3/STRA6/MMP2/COL1A1	7
BP	GO:0001667	ameboidal-type cell migration	25/398	475/18723	3.24129e-05	0.00246111	0.00194934	SPARC/EFNB2/MET/SOX9/STC1/TACSTD2/PLPP3/BMP4/PTP4A3/DPP4/ITGA2/SEMA6A/ARHGDIB/SLIT2/ARID5B/GPC3/ANGPT2/ATOH8/ENPP2/KRT16/SEMA3E/GREM1/CCBE1/PIK3R3/PTGS2	25
BP	GO:0198738	cell-cell signaling by wnt	24/398	446/18723	3.27551e-05	0.00246111	0.00194934	CAV1/ALPK2/SOX4/JRK/EGR1/SOX9/PLPP3/WNT7B/DRAXIN/WNT9A/LGR4/DEPDC1B/PRKAA2/TGFB1I1/TRABD2A/NOTUM/GLI1/GPC3/FOXL1/SULF1/BICC1/COL1A1/GREM1/SOX2	24
BP	GO:0072028	nephron morphogenesis	9/398	76/18723	3.28037e-05	0.00246111	0.00194934	SOX9/TACSTD2/BMP4/GREB1L/LGR4/ADAMTS16/GPC3/KLHL3/GREM1	9
BP	GO:0019369	arachidonic acid metabolic process	8/398	59/18723	3.34039e-05	0.00246111	0.00194934	PLA2G4A/MGLL/FAAH/CYP4F12/AKR1C3/PLA2G2F/CYP2J2/PTGS2	8
BP	GO:0001649	osteoblast differentiation	16/398	229/18723	3.34676e-05	0.00246111	0.00194934	AREG/SOX9/WNT7B/BMP4/BMP6/LGR4/SMAD6/GLI1/SPP1/ITGA11/IGFBP5/COL1A1/TNC/GREM1/IFITM1/SOX2	16
BP	GO:0031016	pancreas development	9/398	77/18723	3.64581e-05	0.00263228	0.00208492	SOX4/MET/SOX9/NR5A2/BMP4/HNF4A/HNF1B/BMP6/GIPR	9
BP	GO:0001823	mesonephros development	10/398	96/18723	3.73263e-05	0.00264684	0.00209645	SOX9/TACSTD2/BMP4/GREB1L/LGR4/SLIT2/SMAD6/ADAMTS16/GPC3/GREM1	10
BP	GO:0060560	developmental growth involved in morphogenesis	16/398	234/18723	4.3451e-05	0.00302709	0.00239763	RDH10/AREG/SOX9/WNT7B/BMP4/ALCAM/DRAXIN/MAG/SEMA6A/SLIT2/SPP1/RIMS2/SEMA3E/POSTN/TNC/DCLK1	16
BP	GO:0060675	ureteric bud morphogenesis	8/398	62/18723	4.81841e-05	0.00329895	0.00261296	SOX9/TACSTD2/BMP4/GREB1L/LGR4/ADAMTS16/GPC3/GREM1	8
BP	GO:0072171	mesonephric tubule morphogenesis	8/398	63/18723	5.41819e-05	0.00364672	0.00288841	SOX9/TACSTD2/BMP4/GREB1L/LGR4/ADAMTS16/GPC3/GREM1	8
BP	GO:0043589	skin morphogenesis	4/398	11/18723	5.89653e-05	0.0038316	0.00303485	ERRFI1/ITGA2/COL1A2/COL1A1	4
BP	GO:0046718	viral entry into host cell	12/398	144/18723	5.99825e-05	0.0038316	0.00303485	CAV1/CAV2/EFNB2/DPP4/ITGA2/TRIML2/TMPRSS4/CR2/NCAM1/PTX3/TRIM31/IFITM1	12
BP	GO:0006940	regulation of smooth muscle contraction	8/398	64/18723	6.07884e-05	0.0038316	0.00303485	CAV1/RGS2/ITGA2/ARHGAP42/DOCK4/EDN2/CNN1/PTGS2	8
BP	GO:0070542	response to fatty acid	8/398	64/18723	6.07884e-05	0.0038316	0.00303485	CD36/SOX9/CCN2/GIPR/DGAT2/AKR1C3/FFAR1/PTGS2	8
BP	GO:0006690	icosanoid metabolic process	11/398	123/18723	6.38835e-05	0.00391291	0.00309925	SYK/PLA2G4A/MGLL/FAAH/CYP4F12/GGT5/AKR1C3/PLA2G2F/EDN2/CYP2J2/PTGS2	11
BP	GO:0048732	gland development	23/398	436/18723	6.46163e-05	0.00391291	0.00309925	CAV1/NRG1/AREG/MSX1/MET/SOX9/TBX3/ELF3/WNT7B/BMP4/ID2/HNF4A/HNF1B/ATP2C2/ITGA2/ARID5B/GLI1/STRA6/SULF1/XDH/IGFBP5/TNC/SOX2	23
BP	GO:0090189	regulation of branching involved in ureteric bud morphogenesis	5/398	21/18723	6.50345e-05	0.00391291	0.00309925	SOX9/TACSTD2/BMP4/LGR4/GREM1	5
BP	GO:0050878	regulation of body fluid levels	21/398	379/18723	6.7068e-05	0.00397503	0.00314846	CAV1/CD36/MET/SYK/STK39/PRKACB/SCNN1A/HNF4A/PLA2G4A/ITGA2/CYP4F12/SERPINA1/TFPI/F5/F2RL2/NPR3/ABCA12/KRT16/XDH/TPH1/F10	21
BP	GO:0060562	epithelial tube morphogenesis	19/398	325/18723	7.33797e-05	0.00428516	0.0033941	RDH10/AREG/SOX4/MET/SOX9/TBX3/TACSTD2/BMP4/PRKACB/GREB1L/LGR4/SLIT2/DLC1/ADAMTS16/GPC3/SEMA3E/KLHL3/TNC/GREM1	19
BP	GO:0001656	metanephros development	9/398	85/18723	8.01474e-05	0.00461254	0.0036534	RDH10/EGR1/SOX9/WNT7B/BMP4/GREB1L/LGR4/GPC3/GREM1	9
BP	GO:0035270	endocrine system development	11/398	127/18723	8.54915e-05	0.00479683	0.00379937	MSX1/SOX4/SOX9/BMP4/HNF4A/BMP6/ARID5B/GIPR/GLI1/STRA6/SOX2	11
BP	GO:0010631	epithelial cell migration	20/398	357/18723	8.57655e-05	0.00479683	0.00379937	SPARC/EFNB2/MET/SOX9/STC1/TACSTD2/PLPP3/BMP4/PTP4A3/DPP4/ITGA2/SLIT2/ANGPT2/ATOH8/ENPP2/KRT16/GREM1/CCBE1/PIK3R3/PTGS2	20
BP	GO:0002062	chondrocyte differentiation	10/398	106/18723	8.73448e-05	0.00481731	0.00381559	MKX/SOX9/BMP4/BMP6/WNT9A/CCN2/ECM1/SULF1/TGFBI/GREM1	10
BP	GO:0001659	temperature homeostasis	13/398	174/18723	9.22282e-05	0.00488893	0.00387232	CAV1/CD36/LAMA4/SYK/EGR1/KSR2/LGR4/GPR3/NPR3/EDN2/IL15/IL18R1/PTGS2	13
BP	GO:0007584	response to nutrient	13/398	174/18723	9.22282e-05	0.00488893	0.00387232	SPARC/STC1/ITGA2/CDKN2B/GIPR/AKR1C3/SPP1/POSTN/CYP26A1/COL1A1/TNC/IL15/PTGS2	13
BP	GO:0007162	negative regulation of cell adhesion	18/398	303/18723	9.23369e-05	0.00488893	0.00387232	TACSTD2/BMP4/PHLDB2/SEMA6A/BMP6/ARHGDIB/PAG1/DLC1/CD274/ANGPT2/PLA2G2F/ABCA12/SEMA3E/POSTN/TGFBI/COL1A1/TNC/IL1RN	18
BP	GO:0044409	entry into host	12/398	151/18723	9.49288e-05	0.00495665	0.00392595	CAV1/CAV2/EFNB2/DPP4/ITGA2/TRIML2/TMPRSS4/CR2/NCAM1/PTX3/TRIM31/IFITM1	12
BP	GO:0090132	epithelium migration	20/398	360/18723	9.61123e-05	0.00495665	0.00392595	SPARC/EFNB2/MET/SOX9/STC1/TACSTD2/PLPP3/BMP4/PTP4A3/DPP4/ITGA2/SLIT2/ANGPT2/ATOH8/ENPP2/KRT16/GREM1/CCBE1/PIK3R3/PTGS2	20
BP	GO:0052126	movement in host environment	13/398	175/18723	9.77481e-05	0.00497638	0.00394158	CAV1/CAV2/EFNB2/DPP4/ITGA2/TRIML2/TRIM15/TMPRSS4/CR2/NCAM1/PTX3/TRIM31/IFITM1	13
BP	GO:0090130	tissue migration	20/398	365/18723	0.000115829	0.00582226	0.00461157	SPARC/EFNB2/MET/SOX9/STC1/TACSTD2/PLPP3/BMP4/PTP4A3/DPP4/ITGA2/SLIT2/ANGPT2/ATOH8/ENPP2/KRT16/GREM1/CCBE1/PIK3R3/PTGS2	20
BP	GO:0060428	lung epithelium development	6/398	37/18723	0.000118232	0.00584832	0.00463221	ERRFI1/SOX9/WNT7B/BMP4/THRB/STRA6	6
BP	GO:0006939	smooth muscle contraction	10/398	110/18723	0.000119293	0.00584832	0.00463221	CAV1/TBX3/RGS2/ITGA2/ARHGAP42/DOCK4/SULF1/EDN2/CNN1/PTGS2	10
BP	GO:0006882	cellular zinc ion homeostasis	6/398	38/18723	0.000137908	0.0066252	0.00524754	MT1E/SLC30A10/MT2A/MT1X/SLC30A1/MT1F	6
BP	GO:0032330	regulation of chondrocyte differentiation	7/398	54/18723	0.0001393	0.0066252	0.00524754	MKX/SOX9/BMP4/BMP6/WNT9A/CCN2/GREM1	7
BP	GO:0033627	cell adhesion mediated by integrin	8/398	72/18723	0.000141814	0.0066252	0.00524754	SYK/PLPP3/DPP4/ITGA2/ITGB8/COL16A1/ITGBL1/ITGA11	8
BP	GO:0043903	regulation of biological process involved in symbiotic interaction	8/398	72/18723	0.000141814	0.0066252	0.00524754	CAV1/CAV2/TRIML2/TRIM15/TMPRSS4/PTX3/TRIM31/IFITM1	8
BP	GO:0032331	negative regulation of chondrocyte differentiation	5/398	25/18723	0.00015832	0.00731034	0.00579022	MKX/SOX9/BMP4/WNT9A/GREM1	5
BP	GO:0046462	monoacylglycerol metabolic process	4/398	14/18723	0.000170025	0.00763482	0.00604722	PLA2G4A/MGLL/FAAH/DGAT2	4
BP	GO:0007369	gastrulation	13/398	185/18723	0.000170642	0.00763482	0.00604722	LAMB3/BMP4/PHLDB2/HNF4A/ITGA2/LAMA3/TRIM15/GPC3/ATOH8/MMP2/SOX2/COL4A2/IL1RN	13
BP	GO:0003018	vascular process in circulatory system	16/398	263/18723	0.000171115	0.00763482	0.00604722	CAV1/CD36/RGS2/SLC1A3/PTP4A3/SLC38A2/BMP6/SLIT2/SLC5A5/SLC16A7/ARHGAP42/DOCK4/HTR1B/NPR3/EDN2/PTGS2	16
BP	GO:0008217	regulation of blood pressure	13/398	186/18723	0.000180005	0.00790616	0.00626214	STK39/ID2/PDE4D/ACSM3/CYP4F12/LVRN/ADAMTS16/ARHGAP42/COL1A2/NPR3/POSTN/EDN2/PTGS2	13
BP	GO:0050673	epithelial cell proliferation	22/398	437/18723	0.000181179	0.00790616	0.00626214	CAV1/SPARC/CAV2/AREG/ERRFI1/SOX9/BMP4/ID2/BMP6/CDKN2B/LGR4/ECM1/GLI1/GPC3/KLF9/SDR16C5/ATOH8/SULF1/FGF9/XDH/IGFBP5/SOX2	22
BP	GO:0055069	zinc ion homeostasis	6/398	40/18723	0.000185	0.00798517	0.00632472	MT1E/SLC30A10/MT2A/MT1X/SLC30A1/MT1F	6
BP	GO:0030510	regulation of BMP signaling pathway	9/398	96/18723	0.000205635	0.00872884	0.00691375	MSX1/RNF165/BMP4/SMAD6/DLX1/SKOR2/GPC3/SULF1/GREM1	9
BP	GO:0050680	negative regulation of epithelial cell proliferation	12/398	164/18723	0.000207266	0.00872884	0.00691375	CAV1/SPARC/CAV2/SOX9/BMP4/CDKN2B/GPC3/KLF9/ATOH8/SULF1/XDH/SOX2	12
BP	GO:0048286	lung alveolus development	6/398	41/18723	0.000212871	0.00872884	0.00691375	ERRFI1/BMP4/STRA6/ABCA12/IGFBP5/EDN2	6
BP	GO:0022612	gland morphogenesis	10/398	118/18723	0.000213358	0.00872884	0.00691375	CAV1/AREG/SOX9/TBX3/ELF3/BMP4/GLI1/SULF1/IGFBP5/TNC	10
BP	GO:0071772	response to BMP	12/398	165/18723	0.000219326	0.00872884	0.00691375	MSX1/EGR1/SOX9/RNF165/BMP4/BMP6/SMAD6/DLX1/SKOR2/GPC3/SULF1/GREM1	12
BP	GO:0071773	cellular response to BMP stimulus	12/398	165/18723	0.000219326	0.00872884	0.00691375	MSX1/EGR1/SOX9/RNF165/BMP4/BMP6/SMAD6/DLX1/SKOR2/GPC3/SULF1/GREM1	12
BP	GO:0042692	muscle cell differentiation	20/398	384/18723	0.00022728	0.00872884	0.00691375	NRG1/CAV2/ALPK2/MSX1/EFNB2/SOX9/TBX3/RGS2/BMP4/ID2/NFATC2/TTN/FER1L5/MYPN/LDB3/FGF9/UCHL1/IGFBP5/GREM1/CAPN3	20
BP	GO:0010273	detoxification of copper ion	4/398	15/18723	0.000227975	0.00872884	0.00691375	MT1E/MT2A/MT1X/MT1F	4
BP	GO:0045986	negative regulation of smooth muscle contraction	4/398	15/18723	0.000227975	0.00872884	0.00691375	RGS2/ARHGAP42/DOCK4/PTGS2	4
BP	GO:0070831	basement membrane assembly	4/398	15/18723	0.000227975	0.00872884	0.00691375	LAMB3/PHLDB2/PXDN/NTNG2	4
BP	GO:1990169	stress response to copper ion	4/398	15/18723	0.000227975	0.00872884	0.00691375	MT1E/MT2A/MT1X/MT1F	4
BP	GO:0030282	bone mineralization	10/398	119/18723	0.000228607	0.00872884	0.00691375	SOX9/BMP4/BMP6/LGR4/NOTUM/ECM1/GPC3/COL1A2/GREM1/PTGS2	10
BP	GO:0003401	axis elongation	5/398	27/18723	0.000232302	0.00878543	0.00695857	RDH10/AREG/SOX9/BMP4/TNC	5
BP	GO:0007565	female pregnancy	13/398	193/18723	0.000258772	0.00969417	0.00767835	STC1/RGS2/SLC38A2/ITGA2/ARHGDIB/PRDM1/IGFBP7/COL16A1/ANGPT2/SPP1/MMP2/IGFBP5/PTGS2	13
BP	GO:0006937	regulation of muscle contraction	12/398	169/18723	0.000273729	0.00987371	0.00782056	CAV1/STC1/RGS2/DSC2/PDE4D/ITGA2/CCN2/ARHGAP42/DOCK4/EDN2/CNN1/PTGS2	12
BP	GO:0031214	biomineral tissue development	12/398	169/18723	0.000273729	0.00987371	0.00782056	SOX9/BMP4/BMP6/LGR4/NOTUM/ECM1/GPC3/COL1A2/SPP1/COL1A1/GREM1/PTGS2	12
BP	GO:0060325	face morphogenesis	5/398	28/18723	0.000277907	0.00987371	0.00782056	MSX1/ARID5B/STRA6/MMP2/COL1A1	5
BP	GO:0071280	cellular response to copper ion	5/398	28/18723	0.000277907	0.00987371	0.00782056	MT1E/MT2A/MT1X/MT1F/SNCA	5
BP	GO:0006631	fatty acid metabolic process	20/398	390/18723	0.000278145	0.00987371	0.00782056	CAV1/CD36/SOX9/PLA2G4A/ACSM3/MGLL/LIPH/FAAH/CYP4F12/PRKAA2/C3/GGT5/DGAT2/AKR1C3/PLA2G2F/NUDT7/EDN2/CYP2J2/SNCA/PTGS2	20
BP	GO:0060443	mammary gland morphogenesis	6/398	43/18723	0.000278483	0.00987371	0.00782056	CAV1/AREG/TBX3/ELF3/BMP4/IGFBP5	6
BP	GO:0060070	canonical Wnt signaling pathway	17/398	303/18723	0.00028259	0.00993067	0.00786567	CAV1/SOX4/JRK/EGR1/SOX9/PLPP3/WNT7B/DRAXIN/WNT9A/LGR4/NOTUM/GLI1/GPC3/BICC1/COL1A1/GREM1/SOX2	17
BP	GO:0030178	negative regulation of Wnt signaling pathway	12/398	170/18723	0.000288993	0.0100666	0.00797333	CAV1/ALPK2/EGR1/SOX9/DRAXIN/TRABD2A/NOTUM/GLI1/GPC3/BICC1/GREM1/SOX2	12
BP	GO:0007548	sex differentiation	16/398	276/18723	0.000295015	0.010187	0.0080687	RDH10/SOX9/TBX3/GREB1L/HNF4A/BMP6/LGR4/SLIT2/VGF/ARID5B/AKR1C3/STRA6/PTX3/FGF9/MSH4/ZFP42	16
BP	GO:0030199	collagen fibril organization	7/398	61/18723	0.000302118	0.0102631	0.00812899	PXDN/MMP11/COL1A2/TLL2/AEBP1/COL1A1/GREM1	7
BP	GO:0031589	cell-substrate adhesion	19/398	363/18723	0.0003048	0.0102631	0.00812899	CD36/LAMB3/TACSTD2/PHLDB2/ITGA2/CCN2/SMAD6/DLC1/NTNG2/CCDC80/COL16A1/ITGBL1/ANGPT2/SPOCK2/ITGA11/SEMA3E/POSTN/COL1A1/GREM1	19
BP	GO:0110148	biomineralization	12/398	171/18723	0.000304973	0.0102631	0.00812899	SOX9/BMP4/BMP6/LGR4/NOTUM/ECM1/GPC3/COL1A2/SPP1/COL1A1/GREM1/PTGS2	12
BP	GO:0072503	cellular divalent inorganic cation homeostasis	23/398	486/18723	0.00031641	0.0105585	0.00836297	CAV1/CAV2/CD36/MT1E/STC1/SLC30A10/MT2A/MT1X/PDE4D/ATP2C2/SLC30A1/MT1F/GPR20/GIPR/HTR1B/F2RL2/FFAR1/CHRNA9/EDN2/CAPN3/JPH3/SNCA/GRIN2B	23
BP	GO:0071260	cellular response to mechanical stimulus	8/398	81/18723	0.000322875	0.0106845	0.00846271	MKX/SOX9/MAG/SLC38A2/ITGA2/BMP6/COL1A1/PTGS2	8
BP	GO:0051384	response to glucocorticoid	11/398	148/18723	0.000330397	0.010843	0.00858831	SPARC/AREG/ERRFI1/STC1/WNT7B/BMP6/SLIT2/IGFBP7/KLF9/PTGS2/IL1RN	11
BP	GO:0085029	extracellular matrix assembly	6/398	45/18723	0.000359001	0.0116852	0.00925536	SOX9/LAMB3/PHLDB2/PXDN/NTNG2/COL1A2	6
BP	GO:0007411	axon guidance	14/398	227/18723	0.00037514	0.0120267	0.00952587	EFNB2/RNF165/ALCAM/DRAXIN/SEMA6A/LAMA3/SLIT2/KALRN/MYPN/GAP43/NCAM1/SEMA3E/FEZ1/CRPPA	14
BP	GO:0032963	collagen metabolic process	9/398	104/18723	0.000375551	0.0120267	0.00952587	ERRFI1/BMP4/ITGA2/CCN2/VIM/MMP11/COL1A2/MMP2/COL1A1	9
BP	GO:0052547	regulation of peptidase activity	22/398	461/18723	0.000379598	0.0120591	0.00955149	CAV1/SYK/ARL6IP5/MALT1/PCOLCE2/CCN2/SERPINA1/CSTA/DLC1/C3/ECM1/TFPI/GPC3/BIRC3/SPOCK2/COL6A3/XDH/WFDC2/SOX2/SNCA/PTGS2/GRIN2B	22
BP	GO:0003184	pulmonary valve morphogenesis	4/398	17/18723	0.000384324	0.0121084	0.00959056	BMP4/SLIT2/SMAD6/STRA6	4
BP	GO:0051146	striated muscle cell differentiation	16/398	283/18723	0.000389407	0.0121084	0.00959056	NRG1/CAV2/ALPK2/MSX1/EFNB2/TBX3/RGS2/BMP4/NFATC2/TTN/FER1L5/MYPN/LDB3/IGFBP5/GREM1/CAPN3	16
BP	GO:0097485	neuron projection guidance	14/398	228/18723	0.000392131	0.0121084	0.00959056	EFNB2/RNF165/ALCAM/DRAXIN/SEMA6A/LAMA3/SLIT2/KALRN/MYPN/GAP43/NCAM1/SEMA3E/FEZ1/CRPPA	14
BP	GO:0009913	epidermal cell differentiation	13/398	202/18723	0.000401872	0.0121084	0.00959056	ERRFI1/MYO6/BMP4/CSTA/SLC4A7/SULT2B1/ZBED2/GLI1/AKR1C3/ABCA12/KRT16/TMC1/KRT36	13
BP	GO:0023061	signal release	22/398	463/18723	0.000402563	0.0121084	0.00959056	SOX4/SYK/TBX3/ANO1/SNPH/HNF4A/HNF1B/PLA2G4A/SLC30A1/DPP4/BMP6/VGF/GIPR/STX11/HTR1B/SPP1/RIMS2/CPLX2/FFAR1/ABCA12/SNCA/IL1RN	22
BP	GO:0071559	response to transforming growth factor beta	15/398	256/18723	0.000404371	0.0121084	0.00959056	CAV1/CAV2/PMEPA1/SOX9/ITGB8/CDKN2B/SMAD6/TGFB1I1/DLX1/SKOR2/COL1A2/FNDC4/POSTN/COL1A1/COL4A2	15
BP	GO:0090092	regulation of transmembrane receptor protein serine/threonine kinase signaling pathway	15/398	256/18723	0.000404371	0.0121084	0.00959056	CAV1/CAV2/MSX1/PMEPA1/RNF165/BMP4/BMP6/CDKN2B/SMAD6/TGFB1I1/DLX1/SKOR2/GPC3/SULF1/GREM1	15
BP	GO:0031018	endocrine pancreas development	6/398	46/18723	0.000405545	0.0121084	0.00959056	SOX4/SOX9/BMP4/HNF4A/BMP6/GIPR	6
BP	GO:0030509	BMP signaling pathway	11/398	152/18723	0.000415127	0.012302	0.0097439	MSX1/EGR1/RNF165/BMP4/BMP6/SMAD6/DLX1/SKOR2/GPC3/SULF1/GREM1	11
BP	GO:0051701	biological process involved in interaction with host	13/398	203/18723	0.000421286	0.0123921	0.00981523	CAV1/CAV2/EFNB2/DPP4/ITGA2/TRIML2/TRIM15/TMPRSS4/CR2/NCAM1/PTX3/TRIM31/IFITM1	13
BP	GO:0003170	heart valve development	7/398	65/18723	0.000448331	0.0130906	0.0103685	SOX4/SOX9/BMP4/SLIT2/SMAD6/PRDM1/STRA6	7
BP	GO:0090183	regulation of kidney development	5/398	31/18723	0.000455962	0.0132162	0.010468	SOX9/TACSTD2/BMP4/LGR4/GREM1	5
BP	GO:0007229	integrin-mediated signaling pathway	9/398	107/18723	0.000463545	0.0132427	0.010489	SYK/PLPP3/ITGA2/ITGB8/LAMA3/CCN2/COL16A1/ITGBL1/ITGA11	9
BP	GO:0032526	response to retinoic acid	9/398	107/18723	0.000463545	0.0132427	0.010489	SOX9/WNT7B/BMP6/WNT9A/IGFBP7/MEIOSIN/CYP26A1/COL1A1/TNC	9
BP	GO:0048660	regulation of smooth muscle cell proliferation	12/398	180/18723	0.000485706	0.0137767	0.0109119	BMP4/ID2/ITGA2/HTR1B/MMP2/NPR3/FGF9/IGFBP3/IGFBP5/IL15/CNN1/PTGS2	12
BP	GO:0050922	negative regulation of chemotaxis	7/398	66/18723	0.000492503	0.0138704	0.0109862	DPP4/SEMA6A/SLIT2/ANGPT2/PADI2/SEMA3E/GREM1	7
BP	GO:0044070	regulation of anion transport	8/398	87/18723	0.00052531	0.0144442	0.0114407	SYK/STC1/RGS2/PLA2G4A/ARL6IP5/GABRE/HTR1B/SNCA	8
BP	GO:0045667	regulation of osteoblast differentiation	10/398	132/18723	0.00052569	0.0144442	0.0114407	AREG/SOX9/WNT7B/BMP4/BMP6/SMAD6/GLI1/IGFBP5/GREM1/IFITM1	10
BP	GO:0003338	metanephros morphogenesis	5/398	32/18723	0.000531064	0.0144442	0.0114407	SOX9/WNT7B/BMP4/LGR4/GREM1	5
BP	GO:0060323	head morphogenesis	5/398	32/18723	0.000531064	0.0144442	0.0114407	MSX1/ARID5B/STRA6/MMP2/COL1A1	5
BP	GO:0061037	negative regulation of cartilage development	5/398	32/18723	0.000531064	0.0144442	0.0114407	MKX/SOX9/BMP4/WNT9A/GREM1	5
BP	GO:0043588	skin development	15/398	263/18723	0.00053617	0.0144839	0.0114721	MET/ERRFI1/SOX9/ITGA2/LGR4/CSTA/ATP8A2/ZBED2/COL1A2/AKR1C3/ABCA12/KRT16/IGFBP5/COL1A1/KRT36	15
BP	GO:0052372	modulation by symbiont of entry into host	6/398	49/18723	0.000573886	0.015398	0.0121961	CAV1/TRIML2/TMPRSS4/PTX3/TRIM31/IFITM1	6
BP	GO:0048659	smooth muscle cell proliferation	12/398	184/18723	0.000591132	0.0154459	0.012234	BMP4/ID2/ITGA2/HTR1B/MMP2/NPR3/FGF9/IGFBP3/IGFBP5/IL15/CNN1/PTGS2	12
BP	GO:0055001	muscle cell development	12/398	184/18723	0.000591132	0.0154459	0.012234	CAV2/ALPK2/TBX3/RGS2/BMP4/NFATC2/TTN/FER1L5/MYPN/LDB3/UCHL1/CAPN3	12
BP	GO:0010812	negative regulation of cell-substrate adhesion	7/398	68/18723	0.00059123	0.0154459	0.012234	TACSTD2/PHLDB2/DLC1/ANGPT2/SEMA3E/POSTN/COL1A1	7
BP	GO:0046686	response to cadmium ion	7/398	68/18723	0.00059123	0.0154459	0.012234	SPARC/MT1E/MT2A/MT1X/SLC30A1/MT1F/AKR1C3	7
BP	GO:0016032	viral process	20/398	415/18723	0.000612846	0.0158605	0.0125625	CAV1/CAV2/EFNB2/MON1B/NR5A2/DPP4/ITGA2/TRIML2/OASL/TRIM15/TMPRSS4/CR2/IFIH1/NCAM1/ST6GALNAC3/PTX3/TRIM31/POU2F3/IFITM1/ST3GAL3	20
BP	GO:1900181	negative regulation of protein localization to nucleus	5/398	33/18723	0.00061509	0.0158605	0.0125625	CD36/CABP1/DCLK2/TRIM29/DCLK1	5
BP	GO:0043271	negative regulation of ion transport	11/398	160/18723	0.000639862	0.0162723	0.0128886	CAV1/STC1/STK39/RGS2/ARL6IP5/SLC30A1/HECW2/GABRE/HTR1B/SNCA/PTGS2	11
BP	GO:0060688	regulation of morphogenesis of a branching structure	6/398	50/18723	0.000640619	0.0162723	0.0128886	SOX9/TACSTD2/BMP4/LGR4/SULF1/GREM1	6
BP	GO:0022407	regulation of cell-cell adhesion	21/398	448/18723	0.0006459	0.0162723	0.0128886	CAV1/SOX4/ADAM19/SYK/TENM3/PLPP3/BMP4/ITPKB/DPP4/MALT1/BMP6/PAG1/TNFRSF13C/CD274/HLA-DRA/PLA2G2F/ABCA12/HLA-DQB1/IL15/SOX2/IL1RN	21
BP	GO:0048640	negative regulation of developmental growth	9/398	112/18723	0.00064745	0.0162723	0.0128886	RGS2/BMP4/DRAXIN/MAG/SEMA6A/WWC3/SPP1/TLL2/SEMA3E	9
BP	GO:0007409	axonogenesis	20/398	418/18723	0.000670245	0.0167393	0.0132585	EFNB2/RNF165/ALCAM/DRAXIN/MAG/SEMA6A/LAMA3/SLIT2/NTNG2/KALRN/ATP8A2/MYPN/GAP43/SPP1/NCAM1/SEMA3E/FEZ1/UCHL1/CRPPA/DCLK1	20
BP	GO:0090090	negative regulation of canonical Wnt signaling pathway	10/398	137/18723	0.000703545	0.0174611	0.0138302	CAV1/EGR1/SOX9/DRAXIN/NOTUM/GLI1/GPC3/BICC1/GREM1/SOX2	10
BP	GO:0032964	collagen biosynthetic process	6/398	51/18723	0.000713211	0.0175911	0.0139331	ERRFI1/BMP4/ITGA2/CCN2/VIM/COL1A1	6
BP	GO:0042060	wound healing	20/398	422/18723	0.000753971	0.0184816	0.0146385	CAV1/SPARC/NRG1/CD36/SYK/PLPP3/PHLDB2/HNF4A/PLA2G4A/ARHGAP24/ITGA2/SERPINA1/FER1L5/TFPI/F5/F2RL2/POSTN/COL1A1/TNC/F10	20
BP	GO:0003281	ventricular septum development	7/398	71/18723	0.000768132	0.0187132	0.0148219	SOX4/TBX3/BMP4/SLIT2/SMAD6/PRDM1/STRA6	7
BP	GO:0033280	response to vitamin D	5/398	35/18723	0.000812551	0.0196746	0.0155835	STC1/SPP1/TNC/IL15/PTGS2	5
BP	GO:0033559	unsaturated fatty acid metabolic process	9/398	116/18723	0.000834149	0.0200752	0.0159007	PLA2G4A/MGLL/FAAH/CYP4F12/AKR1C3/PLA2G2F/EDN2/CYP2J2/PTGS2	9
BP	GO:0007566	embryo implantation	6/398	53/18723	0.000877348	0.0209877	0.0166234	STC1/ARHGDIB/IGFBP7/SPP1/MMP2/PTGS2	6
BP	GO:0002064	epithelial cell development	13/398	220/18723	0.000895162	0.021077	0.0166942	MET/SOX9/STC1/WNT7B/BMP4/PDE4D/HNF4A/BMP6/SLC4A7/VIM/PRDM1/ABCA12/TMC1	13
BP	GO:0044706	multi-multicellular organism process	13/398	220/18723	0.000895162	0.021077	0.0166942	STC1/RGS2/SLC38A2/ITGA2/ARHGDIB/PRDM1/IGFBP7/COL16A1/ANGPT2/SPP1/MMP2/IGFBP5/PTGS2	13
BP	GO:0002689	negative regulation of leukocyte chemotaxis	4/398	21/18723	0.00090361	0.021077	0.0166942	DPP4/SLIT2/PADI2/GREM1	4
BP	GO:0003177	pulmonary valve development	4/398	21/18723	0.00090361	0.021077	0.0166942	BMP4/SLIT2/SMAD6/STRA6	4
BP	GO:0061035	regulation of cartilage development	7/398	73/18723	0.00090762	0.021077	0.0166942	MKX/SOX9/BMP4/BMP6/WNT9A/CCN2/GREM1	7
BP	GO:0045446	endothelial cell differentiation	9/398	118/18723	0.000942709	0.0216574	0.0171539	NRG1/MET/STC1/BMP4/PDE4D/BMP6/ZEB1/ATOH8/XDH	9
BP	GO:0050764	regulation of phagocytosis	8/398	95/18723	0.000943523	0.0216574	0.0171539	CD36/SYK/ITGA2/C3/FER1L5/PTX3/IL15/IL2RB	8
BP	GO:0071560	cellular response to transforming growth factor beta stimulus	14/398	250/18723	0.000971247	0.0221656	0.0175565	CAV1/CAV2/PMEPA1/SOX9/ITGB8/CDKN2B/SMAD6/TGFB1I1/DLX1/SKOR2/COL1A2/POSTN/COL1A1/COL4A2	14
BP	GO:0043542	endothelial cell migration	15/398	279/18723	0.000980832	0.0222565	0.0176284	SPARC/EFNB2/MET/STC1/PLPP3/BMP4/PTP4A3/DPP4/SLIT2/ANGPT2/ATOH8/GREM1/CCBE1/PIK3R3/PTGS2	15
BP	GO:0050920	regulation of chemotaxis	13/398	223/18723	0.00101349	0.022867	0.018112	S100A14/EFNB2/MET/STK39/DPP4/ITGA2/SEMA6A/SLIT2/ANGPT2/PADI2/SEMA3E/EDN2/GREM1	13
BP	GO:0106106	cold-induced thermogenesis	10/398	144/18723	0.00103332	0.0230522	0.0182587	CAV1/CD36/LAMA4/SYK/KSR2/LGR4/GPR3/NPR3/IL15/IL18R1	10
BP	GO:0120161	regulation of cold-induced thermogenesis	10/398	144/18723	0.00103332	0.0230522	0.0182587	CAV1/CD36/LAMA4/SYK/KSR2/LGR4/GPR3/NPR3/IL15/IL18R1	10
BP	GO:0090257	regulation of muscle system process	14/398	252/18723	0.00104846	0.0231188	0.0183114	CAV1/ERRFI1/STC1/RGS2/DSC2/PDE4D/ITGA2/CCN2/ARHGAP42/DOCK4/IGFBP5/EDN2/CNN1/PTGS2	14
BP	GO:0003161	cardiac conduction system development	5/398	37/18723	0.00105377	0.0231188	0.0183114	NRG1/MSX1/TBX3/BMP4/ID2	5
BP	GO:0030513	positive regulation of BMP signaling pathway	5/398	37/18723	0.00105377	0.0231188	0.0183114	MSX1/RNF165/BMP4/GPC3/SULF1	5
BP	GO:0003179	heart valve morphogenesis	6/398	55/18723	0.00106914	0.023266	0.018428	SOX4/SOX9/BMP4/SLIT2/SMAD6/STRA6	6
BP	GO:0071248	cellular response to metal ion	12/398	197/18723	0.00107535	0.023266	0.018428	MT1E/SLC30A10/MT2A/MT1X/ITPKB/BMP6/PRKAA2/MT1F/AKR1C3/CAPN3/SNCA/PTGS2	12
BP	GO:0060537	muscle tissue development	19/398	403/18723	0.00107805	0.023266	0.018428	CAV1/NRG1/CAV2/ALPK2/MSX1/EFNB2/EGR1/SOX9/TBX3/RGS2/BMP4/HLF/ID2/TTN/GLI1/STRA6/TLL2/IGFBP5/GREM1	19
BP	GO:0060828	regulation of canonical Wnt signaling pathway	14/398	253/18723	0.00108896	0.0233052	0.0184591	CAV1/SOX4/JRK/EGR1/SOX9/DRAXIN/LGR4/NOTUM/GLI1/GPC3/BICC1/COL1A1/GREM1/SOX2	14
BP	GO:0061564	axon development	21/398	467/18723	0.00109161	0.0233052	0.0184591	EFNB2/RNF165/ALCAM/DRAXIN/MAG/SEMA6A/LAMA3/SLIT2/NTNG2/KALRN/ATP8A2/MYPN/GAP43/SPP1/NCAM1/SEMA3E/FEZ1/UCHL1/TNC/CRPPA/DCLK1	21
BP	GO:0001704	formation of primary germ layer	9/398	121/18723	0.0011268	0.0239279	0.0189523	LAMB3/BMP4/ITGA2/LAMA3/TRIM15/ATOH8/MMP2/SOX2/COL4A2	9
BP	GO:0014823	response to activity	7/398	76/18723	0.00115346	0.0243638	0.0192976	ITGA2/BMP6/PRKAA2/ANGPT2/POSTN/CAPN3/COL4A2	7
BP	GO:0046456	icosanoid biosynthetic process	6/398	56/18723	0.00117633	0.0247154	0.019576	SYK/PLA2G4A/GGT5/AKR1C3/EDN2/PTGS2	6
BP	GO:0030279	negative regulation of ossification	5/398	38/18723	0.00119253	0.0249239	0.0197412	MKX/SOX9/SMAD6/ECM1/GREM1	5
BP	GO:0016331	morphogenesis of embryonic epithelium	10/398	147/18723	0.00120888	0.0251333	0.0199071	RDH10/SOX4/SOX9/WNT7B/BMP4/PRKACB/TGFB1I1/DLC1/SULF1/GREM1	10
BP	GO:0003231	cardiac ventricle development	9/398	123/18723	0.00126492	0.0260597	0.0206408	NRG1/SOX4/TBX3/BMP4/GREB1L/SLIT2/SMAD6/PRDM1/STRA6	9
BP	GO:1903900	regulation of viral life cycle	10/398	148/18723	0.00127254	0.0260597	0.0206408	CAV2/NR5A2/TRIML2/OASL/TRIM15/TMPRSS4/IFIH1/PTX3/TRIM31/IFITM1	10
BP	GO:0006936	muscle contraction	17/398	347/18723	0.00129068	0.0260597	0.0206408	CAV1/STC1/TBX3/RGS2/DSC2/PDE4D/ITGA2/CACNA1D/CCN2/TTN/ATP8A2/ARHGAP42/DOCK4/SULF1/EDN2/CNN1/PTGS2	17
BP	GO:0050891	multicellular organismal water homeostasis	6/398	57/18723	0.00129156	0.0260597	0.0206408	MET/PRKACB/SCNN1A/CYP4F12/ABCA12/KRT16	6
BP	GO:0030539	male genitalia development	4/398	23/18723	0.00129281	0.0260597	0.0206408	TBX3/GREB1L/BMP6/LGR4	4
BP	GO:0045932	negative regulation of muscle contraction	4/398	23/18723	0.00129281	0.0260597	0.0206408	RGS2/ARHGAP42/DOCK4/PTGS2	4
BP	GO:0019058	viral life cycle	16/398	317/18723	0.00130733	0.0262193	0.0207672	CAV1/CAV2/EFNB2/NR5A2/DPP4/ITGA2/TRIML2/OASL/TRIM15/TMPRSS4/CR2/IFIH1/NCAM1/PTX3/TRIM31/IFITM1	16
BP	GO:0030900	forebrain development	18/398	379/18723	0.00133282	0.0264902	0.0209818	NRG1/MSX1/TBX3/WNT7B/BMP4/ID2/DRAXIN/SLC38A2/SLIT2/DLC1/DCLK2/DLX1/GLI1/CNTNAP2/KIF1A/FEZ1/DCLK1/SOX2	18
BP	GO:0048771	tissue remodeling	11/398	175/18723	0.00133418	0.0264902	0.0209818	CAV1/SYK/ELF3/LGR4/HTR1B/SPP1/BGN/MMP2/IGFBP5/GREM1/IL15	11
BP	GO:0060433	bronchus development	3/398	11/18723	0.0013854	0.0273703	0.0216789	SOX9/WNT7B/BMP4	3
BP	GO:0050678	regulation of epithelial cell proliferation	18/398	381/18723	0.00141312	0.027548	0.0218196	CAV1/SPARC/CAV2/AREG/ERRFI1/SOX9/BMP4/BMP6/CDKN2B/ECM1/GLI1/GPC3/KLF9/ATOH8/SULF1/FGF9/XDH/SOX2	18
BP	GO:0010043	response to zinc ion	6/398	58/18723	0.00141521	0.027548	0.0218196	MT1E/SLC30A10/MT2A/MT1X/SLC30A1/MT1F	6
BP	GO:0045604	regulation of epidermal cell differentiation	6/398	58/18723	0.00141521	0.027548	0.0218196	ERRFI1/BMP4/SULT2B1/ZBED2/ABCA12/KRT36	6
BP	GO:0071276	cellular response to cadmium ion	5/398	40/18723	0.00150998	0.0291075	0.0230548	MT1E/MT2A/MT1X/MT1F/AKR1C3	5
BP	GO:0072210	metanephric nephron development	5/398	40/18723	0.00150998	0.0291075	0.0230548	EGR1/SOX9/BMP4/LGR4/GREM1	5
BP	GO:0071294	cellular response to zinc ion	4/398	24/18723	0.0015256	0.0292664	0.0231807	MT1E/MT2A/MT1X/MT1F	4
BP	GO:0098754	detoxification	10/398	152/18723	0.00155509	0.0296887	0.0235152	CD36/MT1E/SLC30A10/MT2A/MT1X/PXDN/SLC30A1/MT1F/PTGS2/SRXN1	10
BP	GO:0003279	cardiac septum development	8/398	103/18723	0.00159411	0.030288	0.0239899	SOX4/TBX3/BMP4/SLIT2/SMAD6/PRDM1/STRA6/DNAH11	8
BP	GO:1905314	semi-lunar valve development	5/398	41/18723	0.00169014	0.031912	0.0252762	SOX9/BMP4/SLIT2/SMAD6/STRA6	5
BP	GO:0048661	positive regulation of smooth muscle cell proliferation	8/398	104/18723	0.00169565	0.031912	0.0252762	BMP4/ID2/ITGA2/HTR1B/MMP2/FGF9/IGFBP5/PTGS2	8
BP	GO:0003012	muscle system process	20/398	452/18723	0.00172178	0.0322328	0.0255302	CAV1/ERRFI1/STC1/TBX3/RGS2/DSC2/PDE4D/ITGA2/CACNA1D/CCN2/TTN/ATP8A2/ARHGAP42/DOCK4/SULF1/IGFBP5/EDN2/IL15/CNN1/PTGS2	20
BP	GO:0006638	neutral lipid metabolic process	9/398	129/18723	0.00176305	0.0322328	0.0255302	CAV1/GPAT3/PLA2G4A/MGLL/LIPH/FAAH/C3/DGAT2/SNCA	9
BP	GO:0010996	response to auditory stimulus	4/398	25/18723	0.00178603	0.0322328	0.0255302	SLC1A3/ATP8A2/CNTNAP2/STRA6	4
BP	GO:0060740	prostate gland epithelium morphogenesis	4/398	25/18723	0.00178603	0.0322328	0.0255302	SOX9/BMP4/SULF1/TNC	4
BP	GO:1903792	negative regulation of anion transport	4/398	25/18723	0.00178603	0.0322328	0.0255302	RGS2/ARL6IP5/GABRE/HTR1B	4
BP	GO:1903901	negative regulation of viral life cycle	4/398	25/18723	0.00178603	0.0322328	0.0255302	TRIM15/PTX3/TRIM31/IFITM1	4
BP	GO:0021781	glial cell fate commitment	3/398	12/18723	0.00181822	0.0322328	0.0255302	NRG1/SOX9/SOX2	3
BP	GO:0031223	auditory behavior	3/398	12/18723	0.00181822	0.0322328	0.0255302	SLC1A3/CNTNAP2/STRA6	3
BP	GO:0038063	collagen-activated tyrosine kinase receptor signaling pathway	3/398	12/18723	0.00181822	0.0322328	0.0255302	SYK/COL1A1/COL4A2	3
BP	GO:0060394	negative regulation of pathway-restricted SMAD protein phosphorylation	3/398	12/18723	0.00181822	0.0322328	0.0255302	PMEPA1/SMAD6/GREM1	3
BP	GO:0061430	bone trabecula morphogenesis	3/398	12/18723	0.00181822	0.0322328	0.0255302	MMP2/COL1A1/GREM1	3
BP	GO:0070493	thrombin-activated receptor signaling pathway	3/398	12/18723	0.00181822	0.0322328	0.0255302	MET/F2RL2/SNCA	3
BP	GO:2000727	positive regulation of cardiac muscle cell differentiation	3/398	12/18723	0.00181822	0.0322328	0.0255302	EFNB2/BMP4/GREM1	3
BP	GO:0040013	negative regulation of locomotion	18/398	391/18723	0.00187892	0.0328403	0.0260115	NRG1/STC1/TACSTD2/PHLDB2/DPP4/SEMA6A/ARHGDIB/SLIT2/DLC1/ANGPT2/PADI2/SULF1/KRT16/SEMA3E/IGFBP3/IGFBP5/GREM1/IFITM1	18
BP	GO:0032965	regulation of collagen biosynthetic process	5/398	42/18723	0.00188557	0.0328403	0.0260115	ERRFI1/BMP4/ITGA2/CCN2/VIM	5
BP	GO:0046596	regulation of viral entry into host cell	5/398	42/18723	0.00188557	0.0328403	0.0260115	TRIML2/TMPRSS4/PTX3/TRIM31/IFITM1	5
BP	GO:0046688	response to copper ion	5/398	42/18723	0.00188557	0.0328403	0.0260115	MT1E/MT2A/MT1X/MT1F/SNCA	5
BP	GO:1990845	adaptive thermogenesis	10/398	157/18723	0.00197774	0.0342952	0.0271638	CAV1/CD36/LAMA4/SYK/KSR2/LGR4/GPR3/NPR3/IL15/IL18R1	10
BP	GO:0060135	maternal process involved in female pregnancy	6/398	62/18723	0.00200212	0.034567	0.0273791	STC1/RGS2/PRDM1/ANGPT2/SPP1/PTGS2	6
BP	GO:0045445	myoblast differentiation	7/398	84/18723	0.00206825	0.0355186	0.0281328	NRG1/SOX9/TBX3/BMP4/IGFBP3/GREM1/CAPN3	7
BP	GO:0072273	metanephric nephron morphogenesis	4/398	26/18723	0.00207574	0.0355186	0.0281328	SOX9/BMP4/LGR4/GREM1	4
BP	GO:0043583	ear development	12/398	213/18723	0.00208407	0.0355186	0.0281328	SPARC/RDH10/MSX1/SOX9/MYO6/BMP4/SLC4A7/ATP8A2/STRA6/CHRNA9/TMC1/SOX2	12
BP	GO:0031345	negative regulation of cell projection organization	11/398	186/18723	0.00216436	0.0367294	0.0290919	EFNB2/TACSTD2/ARHGAP24/DRAXIN/MAG/SEMA6A/SLIT2/VIM/SPP1/SEMA3E/GRIN2B	11
BP	GO:0010565	regulation of cellular ketone metabolic process	9/398	133/18723	0.00217456	0.0367454	0.0291045	CAV1/RDH10/EGR1/SOX9/BMP6/DGAT2/AKR1C3/SNCA/PTGS2	9
BP	GO:0048806	genitalia development	5/398	44/18723	0.00232527	0.0379118	0.0300284	TBX3/GREB1L/BMP6/LGR4/STRA6	5
BP	GO:0060324	face development	5/398	44/18723	0.00232527	0.0379118	0.0300284	MSX1/ARID5B/STRA6/MMP2/COL1A1	5
BP	GO:0032352	positive regulation of hormone metabolic process	3/398	13/18723	0.00232663	0.0379118	0.0300284	RDH10/EGR1/BMP6	3
BP	GO:0051956	negative regulation of amino acid transport	3/398	13/18723	0.00232663	0.0379118	0.0300284	RGS2/ARL6IP5/HTR1B	3
BP	GO:0060100	positive regulation of phagocytosis, engulfment	3/398	13/18723	0.00232663	0.0379118	0.0300284	CD36/ITGA2/C3	3
BP	GO:1905155	positive regulation of membrane invagination	3/398	13/18723	0.00232663	0.0379118	0.0300284	CD36/ITGA2/C3	3
BP	GO:0030308	negative regulation of cell growth	11/398	188/18723	0.00235282	0.0379118	0.0300284	MSX1/RGS2/HNF4A/DRAXIN/MAG/SEMA6A/SLIT2/RERG/SPP1/SEMA3E/GREM1	11
BP	GO:0030104	water homeostasis	6/398	64/18723	0.00235673	0.0379118	0.0300284	MET/PRKACB/SCNN1A/CYP4F12/ABCA12/KRT16	6
BP	GO:0030858	positive regulation of epithelial cell differentiation	6/398	64/18723	0.00235673	0.0379118	0.0300284	SOX9/BMP4/BMP6/SULT2B1/ZBED2/ATOH8	6
BP	GO:0003205	cardiac chamber development	10/398	161/18723	0.00237874	0.0379118	0.0300284	NRG1/SOX4/TBX3/BMP4/GREB1L/SLIT2/SMAD6/PRDM1/STRA6/DNAH11	10
BP	GO:0014850	response to muscle activity	4/398	27/18723	0.00239634	0.0379118	0.0300284	ITGA2/PRKAA2/POSTN/CAPN3	4
BP	GO:0032967	positive regulation of collagen biosynthetic process	4/398	27/18723	0.00239634	0.0379118	0.0300284	BMP4/ITGA2/CCN2/VIM	4
BP	GO:0035116	embryonic hindlimb morphogenesis	4/398	27/18723	0.00239634	0.0379118	0.0300284	MSX1/TBX3/BMP4/GPC3	4
BP	GO:0051953	negative regulation of amine transport	4/398	27/18723	0.00239634	0.0379118	0.0300284	RGS2/ARL6IP5/HTR1B/SNCA	4
BP	GO:0060512	prostate gland morphogenesis	4/398	27/18723	0.00239634	0.0379118	0.0300284	SOX9/BMP4/SULF1/TNC	4
BP	GO:1900746	regulation of vascular endothelial growth factor signaling pathway	4/398	27/18723	0.00239634	0.0379118	0.0300284	PTP4A3/SEMA6A/XDH/CCBE1	4
BP	GO:0003014	renal system process	8/398	110/18723	0.00241711	0.0379381	0.0300492	STC1/BMP4/PRKACB/CYP4F12/AKR1C3/NPR3/SULF1/KLHL3	8
BP	GO:1905954	positive regulation of lipid localization	8/398	110/18723	0.00241711	0.0379381	0.0300492	CAV1/CD36/PLA2G4A/BMP6/C3/ATP8A2/SPP1/ABCA12	8
BP	GO:0003158	endothelium development	9/398	136/18723	0.00253069	0.0391174	0.0309833	NRG1/MET/STC1/BMP4/PDE4D/BMP6/ZEB1/ATOH8/XDH	9
BP	GO:0045682	regulation of epidermis development	6/398	65/18723	0.0025508	0.0391174	0.0309833	ERRFI1/BMP4/SULT2B1/ZBED2/ABCA12/KRT36	6
BP	GO:1905330	regulation of morphogenesis of an epithelium	6/398	65/18723	0.0025508	0.0391174	0.0309833	SOX9/TACSTD2/BMP4/LGR4/SULF1/GREM1	6
BP	GO:0090288	negative regulation of cellular response to growth factor stimulus	8/398	111/18723	0.00255773	0.0391174	0.0309833	SEMA6A/SLIT2/SMAD6/DLX1/SKOR2/SULF1/XDH/GREM1	8
BP	GO:0030850	prostate gland development	5/398	45/18723	0.00257105	0.0391174	0.0309833	SOX9/BMP4/GLI1/SULF1/TNC	5
BP	GO:0031670	cellular response to nutrient	5/398	45/18723	0.00257105	0.0391174	0.0309833	CDKN2B/POSTN/COL1A1/TNC/IL15	5
BP	GO:0035987	endodermal cell differentiation	5/398	45/18723	0.00257105	0.0391174	0.0309833	LAMB3/LAMA3/MMP2/SOX2/COL4A2	5
BP	GO:0045933	positive regulation of muscle contraction	5/398	45/18723	0.00257105	0.0391174	0.0309833	RGS2/ITGA2/CCN2/EDN2/PTGS2	5
BP	GO:0033002	muscle cell proliferation	13/398	248/18723	0.00260696	0.0395123	0.0312961	BMP4/ID2/ITGA2/GLI1/HTR1B/MMP2/NPR3/FGF9/IGFBP3/IGFBP5/IL15/CNN1/PTGS2	13
BP	GO:0034754	cellular hormone metabolic process	9/398	137/18723	0.00265916	0.0401502	0.0318013	RDH10/EGR1/BMP6/PLB1/DGAT2/AKR1C3/SDR16C5/SPP1/CYP26A1	9
BP	GO:0045785	positive regulation of cell adhesion	19/398	437/18723	0.00270216	0.0402448	0.0318762	CAV1/CD36/SOX4/ADAM19/SYK/PLPP3/ITPKB/DPP4/ITGA2/MALT1/TNFRSF13C/CD274/CCDC80/COL16A1/HLA-DRA/SPOCK2/HLA-DQB1/IL15/SOX2	19
BP	GO:0001676	long-chain fatty acid metabolic process	8/398	112/18723	0.00270468	0.0402448	0.0318762	PLA2G4A/MGLL/FAAH/CYP4F12/AKR1C3/PLA2G2F/CYP2J2/PTGS2	8
BP	GO:0050792	regulation of viral process	10/398	164/18723	0.00272036	0.0402448	0.0318762	CAV2/NR5A2/TRIML2/OASL/TRIM15/TMPRSS4/IFIH1/PTX3/TRIM31/IFITM1	10
BP	GO:0048705	skeletal system morphogenesis	12/398	220/18723	0.00272067	0.0402448	0.0318762	RDH10/MSX1/SOX9/STC1/BMP4/BMP6/CCN2/ARID5B/SP5/MMP2/COL1A1/GREM1	12
BP	GO:0010575	positive regulation of vascular endothelial growth factor production	4/398	28/18723	0.00274941	0.0402448	0.0318762	C3/SULF1/CCBE1/PTGS2	4
BP	GO:0010714	positive regulation of collagen metabolic process	4/398	28/18723	0.00274941	0.0402448	0.0318762	BMP4/ITGA2/CCN2/VIM	4
BP	GO:0010038	response to metal ion	17/398	373/18723	0.00275569	0.0402448	0.0318762	CAV1/SPARC/MT1E/SLC30A10/MT2A/MT1X/ITPKB/SLC30A1/BMP6/PRKAA2/TTN/MT1F/GIPR/AKR1C3/CAPN3/SNCA/PTGS2	17
BP	GO:0050766	positive regulation of phagocytosis	6/398	66/18723	0.00275663	0.0402448	0.0318762	CD36/ITGA2/C3/PTX3/IL15/IL2RB	6
BP	GO:0071300	cellular response to retinoic acid	6/398	66/18723	0.00275663	0.0402448	0.0318762	SOX9/WNT7B/WNT9A/MEIOSIN/COL1A1/TNC	6
BP	GO:0035107	appendage morphogenesis	9/398	138/18723	0.00279274	0.0403271	0.0319414	RDH10/MSX1/SOX4/SOX9/TBX3/RNF165/BMP4/GPC3/GREM1	9
BP	GO:0035108	limb morphogenesis	9/398	138/18723	0.00279274	0.0403271	0.0319414	RDH10/MSX1/SOX4/SOX9/TBX3/RNF165/BMP4/GPC3/GREM1	9
BP	GO:0055076	transition metal ion homeostasis	9/398	138/18723	0.00279274	0.0403271	0.0319414	MT1E/SLC30A10/MT2A/MT1X/FRRS1/SLC30A1/BMP6/STEAP1/MT1F	9
BP	GO:0001933	negative regulation of protein phosphorylation	16/398	342/18723	0.0028108	0.0403675	0.0319734	CAV1/ERRFI1/PMEPA1/RGS2/PLPP3/BMP4/PDE4D/CDKN2B/SLIT2/SMAD6/PPP1R1B/UCHL1/IGFBP3/XDH/GREM1/SNCA	16
BP	GO:0010810	regulation of cell-substrate adhesion	12/398	221/18723	0.0028233	0.0403675	0.0319734	CD36/TACSTD2/PHLDB2/DLC1/CCDC80/COL16A1/ANGPT2/SPOCK2/SEMA3E/POSTN/COL1A1/GREM1	12
BP	GO:0050919	negative chemotaxis	5/398	46/18723	0.00283514	0.0403675	0.0319734	NRG1/DPP4/SEMA6A/SLIT2/SEMA3E	5
BP	GO:0019221	cytokine-mediated signaling pathway	20/398	472/18723	0.0028362	0.0403675	0.0319734	CAV1/SYK/EGR1/STK39/IL17RB/PXDN/OASL/SLIT2/ECM1/TNFRSF13C/BIRC3/PADI2/CASP4/EDN2/CXCL1/IL15/IL18R1/IFITM1/IL2RB/IL1RN	20
BP	GO:0014910	regulation of smooth muscle cell migration	7/398	89/18723	0.00287522	0.0406128	0.0321677	ITGA2/SLIT2/DOCK4/FGF9/POSTN/IGFBP3/IGFBP5	7
BP	GO:0019932	second-messenger-mediated signaling	15/398	312/18723	0.00291475	0.0406128	0.0321677	NRG1/CD36/CD22/SYK/SOX9/RGS2/KSR2/NR5A2/PDE4D/NFATC2/GIPR/RIMS2/PDE10A/EDN2/GRIN2B	15
BP	GO:0007638	mechanosensory behavior	3/398	14/18723	0.00291479	0.0406128	0.0321677	SLC1A3/CNTNAP2/STRA6	3
BP	GO:0036151	phosphatidylcholine acyl-chain remodeling	3/398	14/18723	0.00291479	0.0406128	0.0321677	PLA2G4A/PLB1/PLA2G2F	3
BP	GO:0072176	nephric duct development	3/398	14/18723	0.00291479	0.0406128	0.0321677	BMP4/GREB1L/GPC3	3
BP	GO:0086103	G protein-coupled receptor signaling pathway involved in heart process	3/398	14/18723	0.00291479	0.0406128	0.0321677	CAV1/RGS2/PDE4D	3
BP	GO:0007599	hemostasis	12/398	222/18723	0.00292905	0.0406687	0.032212	CAV1/CD36/SYK/HNF4A/PLA2G4A/ITGA2/SERPINA1/TFPI/F5/F2RL2/TPH1/F10	12
BP	GO:0032890	regulation of organic acid transport	6/398	67/18723	0.00297465	0.0408969	0.0323927	SYK/RGS2/PLA2G4A/ARL6IP5/HTR1B/SNCA	6
BP	GO:0061180	mammary gland epithelium development	6/398	67/18723	0.00297465	0.0408969	0.0323927	AREG/MSX1/TBX3/WNT7B/ID2/ATP2C2	6
BP	GO:0030336	negative regulation of cell migration	16/398	344/18723	0.00297638	0.0408969	0.0323927	NRG1/STC1/TACSTD2/PHLDB2/DPP4/ARHGDIB/SLIT2/DLC1/ANGPT2/PADI2/SULF1/KRT16/IGFBP3/IGFBP5/GREM1/IFITM1	16
BP	GO:0046660	female sex differentiation	8/398	114/18723	0.0030183	0.0411878	0.0326232	TBX3/SLIT2/VGF/ARID5B/STRA6/PTX3/MSH4/ZFP42	8
BP	GO:0090100	positive regulation of transmembrane receptor protein serine/threonine kinase signaling pathway	8/398	114/18723	0.0030183	0.0411878	0.0326232	MSX1/RNF165/BMP4/BMP6/CDKN2B/TGFB1I1/GPC3/SULF1	8
BP	GO:0009743	response to carbohydrate	13/398	253/18723	0.00309464	0.0415171	0.0328839	SPARC/SOX4/EGR1/ANO1/HNF4A/HNF1B/ITGA2/CCN2/PRKAA2/GIPR/ANGPT2/ABCA12/PTGS2	13
BP	GO:0009261	ribonucleotide catabolic process	5/398	47/18723	0.00311829	0.0415171	0.0328839	PDE4D/PDE10A/NUDT7/XDH/DPYD	5
BP	GO:0010712	regulation of collagen metabolic process	5/398	47/18723	0.00311829	0.0415171	0.0328839	ERRFI1/BMP4/ITGA2/CCN2/VIM	5
BP	GO:0014911	positive regulation of smooth muscle cell migration	5/398	47/18723	0.00311829	0.0415171	0.0328839	ITGA2/DOCK4/FGF9/POSTN/IGFBP5	5
BP	GO:0045601	regulation of endothelial cell differentiation	5/398	47/18723	0.00311829	0.0415171	0.0328839	BMP4/BMP6/ZEB1/ATOH8/XDH	5
BP	GO:0120163	negative regulation of cold-induced thermogenesis	5/398	47/18723	0.00311829	0.0415171	0.0328839	LAMA4/LGR4/NPR3/IL15/IL18R1	5
BP	GO:0030073	insulin secretion	11/398	195/18723	0.00311974	0.0415171	0.0328839	SOX4/ANO1/HNF4A/HNF1B/DPP4/VGF/GIPR/RIMS2/FFAR1/ABCA12/IL1RN	11
BP	GO:0060441	epithelial tube branching involved in lung morphogenesis	4/398	29/18723	0.00313652	0.0415171	0.0328839	RDH10/SOX9/BMP4/TNC	4
BP	GO:1902547	regulation of cellular response to vascular endothelial growth factor stimulus	4/398	29/18723	0.00313652	0.0415171	0.0328839	PTP4A3/SEMA6A/XDH/CCBE1	4
BP	GO:0022409	positive regulation of cell-cell adhesion	14/398	284/18723	0.00317529	0.0417461	0.0330653	CAV1/SOX4/ADAM19/SYK/PLPP3/ITPKB/DPP4/MALT1/TNFRSF13C/CD274/HLA-DRA/HLA-DQB1/IL15/SOX2	14
BP	GO:0030278	regulation of ossification	8/398	115/18723	0.00318536	0.0417461	0.0330653	MKX/SOX9/BMP4/BMP6/SMAD6/NOTUM/ECM1/GREM1	8
BP	GO:0046916	cellular transition metal ion homeostasis	8/398	115/18723	0.00318536	0.0417461	0.0330653	MT1E/SLC30A10/MT2A/MT1X/FRRS1/SLC30A1/BMP6/MT1F	8
BP	GO:0060411	cardiac septum morphogenesis	6/398	68/18723	0.00320531	0.0418693	0.0331629	SOX4/TBX3/BMP4/SLIT2/SMAD6/DNAH11	6
BP	GO:2000241	regulation of reproductive process	10/398	168/18723	0.00323574	0.0421283	0.0333681	MSX1/SOX9/BMP4/PRKACB/ARHGDIB/GPR3/PLB1/MEIOSIN/NLRP5/SULF1	10
BP	GO:0019935	cyclic-nucleotide-mediated signaling	7/398	91/18723	0.0032581	0.0422417	0.0334579	CD36/SOX9/RGS2/PDE4D/GIPR/RIMS2/PDE10A	7
BP	GO:0034284	response to monosaccharide	12/398	225/18723	0.00326573	0.0422417	0.0334579	SPARC/SOX4/EGR1/ANO1/HNF4A/ITGA2/CCN2/PRKAA2/GIPR/ANGPT2/ABCA12/PTGS2	12
BP	GO:0071241	cellular response to inorganic substance	12/398	226/18723	0.00338467	0.0436381	0.0345639	MT1E/SLC30A10/MT2A/MT1X/ITPKB/BMP6/PRKAA2/MT1F/AKR1C3/CAPN3/SNCA/PTGS2	12
BP	GO:1903522	regulation of blood circulation	13/398	256/18723	0.00342131	0.0439677	0.034825	CAV1/STC1/RGS2/DSC2/PDE4D/CACNA1D/CCN2/THRB/ARHGAP42/DOCK4/EDN2/CYP2J2/PTGS2	13
BP	GO:0060099	regulation of phagocytosis, engulfment	3/398	15/18723	0.0035865	0.0458298	0.0362999	CD36/ITGA2/C3	3
BP	GO:0016049	cell growth	20/398	482/18723	0.00358929	0.0458298	0.0362999	MSX1/SOX9/RGS2/IL17RB/ALCAM/HNF4A/DRAXIN/MAG/SEMA6A/SLIT2/RERG/IGFBP7/SGK2/SPP1/RIMS2/SEMA3E/POSTN/IGFBP5/GREM1/DCLK1	20
BP	GO:0045165	cell fate commitment	13/398	258/18723	0.00365427	0.0465099	0.0368385	NRG1/SOX9/TBX3/WNT7B/BMP4/ID2/WNT9A/TGFB1I1/PRDM1/DLX1/TRIM15/GAP43/SOX2	13
BP	GO:0051591	response to cAMP	7/398	93/18723	0.00367872	0.0465229	0.0368488	SPARC/AREG/STC1/VGF/SLC5A5/IGFBP5/COL1A1	7
BP	GO:0060349	bone morphogenesis	7/398	93/18723	0.00367872	0.0465229	0.0368488	MSX1/SOX9/STC1/BMP4/BMP6/SP5/COL1A1	7
BP	GO:0030857	negative regulation of epithelial cell differentiation	5/398	49/18723	0.00374484	0.0472087	0.037392	CAV1/SOX9/TBX3/ZEB1/XDH	5
BP	GO:0044403	biological process involved in symbiotic interaction	14/398	290/18723	0.00382387	0.0480525	0.0380604	CAV1/CAV2/EFNB2/DPP4/ITGA2/TRIML2/TRIM15/TMPRSS4/CR2/NCAM1/PTX3/TRIM31/POU2F3/IFITM1	14
CC	GO:0062023	collagen-containing extracellular matrix	32/414	425/19550	6.07759e-10	2.19401e-07	2.05998e-07	SPARC/LAMA4/ADAM19/ANGPTL4/LAMB3/PXDN/LAMA3/CCN2/SERPINA1/TGFB1I1/ECM1/NTNG2/IGFBP7/CCDC80/COL16A1/GPC3/COL1A2/ANGPT2/NCAM1/BGN/MMP2/THBS2/SULF1/FGF9/POSTN/COL6A3/AEBP1/TGFBI/COL1A1/TNC/GREM1/COL4A2	32
CC	GO:0005604	basement membrane	11/414	96/19550	5.90412e-06	0.00106569	0.00100059	SPARC/LAMA4/LAMB3/LAMA3/NTNG2/CCDC80/THBS2/FGF9/TGFBI/TNC/COL4A2	11
CC	GO:0005788	endoplasmic reticulum lumen	20/414	313/19550	1.2807e-05	0.00154111	0.00144696	WNT7B/BMP4/SERPINA1/VGF/C3/NOTUM/IGFBP7/COL16A1/GPC3/COL1A2/SPP1/F5/COL6A3/IGFBP3/IGFBP5/COL1A1/TNC/F10/PTGS2/COL4A2	20
CC	GO:0005925	focal adhesion	20/414	418/19550	0.000643718	0.0459676	0.0431596	CAV1/CAV2/TNS3/EFNB2/LIMA1/PHLDB2/ALCAM/ARHGAP24/DPP4/ITGA2/ITGB8/TGFB1I1/DLC1/VIM/IRF2/ITGBL1/ITGA11/FBLIM1/TNC/CNN1	20
CC	GO:0042383	sarcolemma	10/414	138/19550	0.000724914	0.0459676	0.0431596	CAV1/CAV2/SLC30A1/SLC38A2/CACNA1D/SNTG2/FER1L5/BGN/COL6A3/CAPN3	10
CC	GO:0030055	cell-substrate junction	20/414	425/19550	0.000790272	0.0459676	0.0431596	CAV1/CAV2/TNS3/EFNB2/LIMA1/PHLDB2/ALCAM/ARHGAP24/DPP4/ITGA2/ITGB8/TGFB1I1/DLC1/VIM/IRF2/ITGBL1/ITGA11/FBLIM1/TNC/CNN1	20
CC	GO:0098644	complex of collagen trimers	4/414	21/19550	0.000891339	0.0459676	0.0431596	COL16A1/COL1A2/COL1A1/COL4A2	4
MF	GO:0005201	extracellular matrix structural constituent	18/406	172/18368	5.23388e-08	3.34445e-05	3.01361e-05	SPARC/LAMA4/LAMB3/PXDN/LAMA3/ECM1/IGFBP7/COL16A1/COL1A2/BGN/THBS2/POSTN/COL6A3/AEBP1/TGFBI/COL1A1/TNC/COL4A2	18
MF	GO:0050840	extracellular matrix binding	9/406	56/18368	3.48352e-06	0.00111298	0.00100289	SPARC/ITGA2/SLIT2/ECM1/SPP1/BGN/SPOCK2/CD248/TGFBI	9

## Sheet: Supplementary Table3
Table S3 (related to Figure 1F). The KEGG enrichment analysis for DEGs.
ID	Description	GeneRatio	BgRatio	pvalue	p.adjust	qvalue	geneID	Count
hsa04512	ECM-receptor interaction	14/206	88/8163	3.39197e-08	9.1244e-06	8.10502e-06	CD36/LAMA4/LAMB3/ITGA2/ITGB8/LAMA3/COL1A2/SPP1/ITGA11/THBS2/COL6A3/COL1A1/TNC/COL4A2	14
hsa04510	Focal adhesion	19/206	201/8163	6.58034e-07	8.85056e-05	7.86177e-05	CAV1/CAV2/LAMA4/MET/LAMB3/ITGA2/ITGB8/LAMA3/COL1A2/SPP1/BIRC3/ITGA11/THBS2/COL6A3/COL1A1/TNC/MYL7/PIK3R3/COL4A2	19
hsa04151	PI3K-Akt signaling pathway	22/206	354/8163	8.02184e-05	0.00719291	0.00638932	AREG/LAMA4/MET/SYK/LAMB3/ITGA2/ITGB8/LAMA3/PRKAA2/SGK2/COL1A2/ANGPT2/SPP1/ITGA11/THBS2/FGF9/COL6A3/COL1A1/TNC/PIK3R3/IL2RB/COL4A2	22
hsa05165	Human papillomavirus infection	20/206	331/8163	0.000249793	0.0167986	0.0149219	LAMA4/LAMB3/WNT7B/PRKACB/ITGA2/ITGB8/LAMA3/WNT9A/OASL/MAML3/COL1A2/SPP1/ITGA11/THBS2/COL6A3/COL1A1/TNC/PIK3R3/PTGS2/COL4A2	20
hsa05222	Small cell lung cancer	9/206	92/8163	0.000494444	0.0266011	0.0236292	LAMA4/LAMB3/ITGA2/CDKN2B/LAMA3/BIRC3/PIK3R3/PTGS2/COL4A2	9
hsa00590	Arachidonic acid metabolism	7/206	61/8163	0.000808599	0.0352884	0.031346	PLA2G4A/GGT5/PLB1/AKR1C3/PLA2G2F/CYP2J2/PTGS2	7
hsa04662	B cell receptor signaling pathway	8/206	82/8163	0.00103197	0.0352884	0.031346	CD22/SYK/MALT1/NFATC2/CR2/DAPP1/IFITM1/PIK3R3	8
hsa05146	Amoebiasis	9/206	102/8163	0.00104947	0.0352884	0.031346	LAMA4/LAMB3/PRKACB/LAMA3/COL1A2/CXCL1/COL1A1/PIK3R3/COL4A2	9
hsa04610	Complement and coagulation cascades	8/206	85/8163	0.0013065	0.0390498	0.0346871	SERPINA1/C3/TFPI/CR2/C1R/F5/F2RL2/F10	8
hsa04913	Ovarian steroidogenesis	6/206	51/8163	0.00167808	0.0451403	0.0400973	PRKACB/PLA2G4A/BMP6/AKR1C3/CYP2J2/PTGS2	6
hsa04978	Mineral absorption	6/206	60/8163	0.00386747	0.0945773	0.0840111	MT1E/MT2A/MT1X/SLC30A1/STEAP1/MT1F	6
hsa05205	Proteoglycans in cancer	12/206	205/8163	0.00564592	0.112971	0.10035	CAV1/CAV2/MET/WNT7B/PRKACB/ITGA2/WNT9A/GPC3/COL1A2/MMP2/COL1A1/PIK3R3	12
hsa00591	Linoleic acid metabolism	4/206	29/8163	0.00570398	0.112971	0.10035	PLA2G4A/PLB1/PLA2G2F/CYP2J2	4
hsa04390	Hippo signaling pathway	10/206	157/8163	0.00629949	0.112971	0.10035	AREG/WNT7B/BMP4/ID2/BMP6/WNT9A/CCN2/RASSF6/BIRC3/SOX2	10
hsa04514	Cell adhesion molecules	10/206	157/8163	0.00629949	0.112971	0.10035	CD22/ALCAM/MAG/ITGB8/NTNG2/CD274/CNTNAP2/HLA-DRA/NCAM1/HLA-DQB1	10
hsa00565	Ether lipid metabolism	5/206	49/8163	0.00754894	0.126917	0.112737	PLPP3/PLA2G4A/PLB1/ENPP2/PLA2G2F	5
hsa04724	Glutamatergic synapse	8/206	114/8163	0.00803944	0.127212	0.113	SLC1A3/DLGAP1/PRKACB/PLA2G4A/SLC38A2/CACNA1D/GRIK4/GRIN2B	8
hsa04024	cAMP signaling pathway	12/206	221/8163	0.0100447	0.150113	0.133342	SOX9/PRKACB/PDE4D/CACNA1D/GIPR/GLI1/HTR1B/PPP1R1B/PDE10A/EDN2/PIK3R3/GRIN2B	12
hsa04974	Protein digestion and absorption	7/206	103/8163	0.0151422	0.214381	0.19043	SLC38A2/DPP4/COL16A1/COL1A2/COL6A3/COL1A1/COL4A2	7
hsa00515	Mannose type O-glycan biosynthesis	3/206	23/8163	0.0193365	0.252522	0.22431	MGAT5B/ST3GAL3/CRPPA	3
hsa00561	Glycerolipid metabolism	5/206	62/8163	0.0197136	0.252522	0.22431	AGPAT4/GPAT3/PLPP3/MGLL/DGAT2	5
hsa04742	Taste transduction	6/206	86/8163	0.021231	0.258124	0.229286	PRKACB/SCNN1A/GNAT3/HTR1B/SCN9A/SCN3A	6
hsa04975	Fat digestion and absorption	4/206	43/8163	0.0225594	0.258124	0.229286	CD36/PLPP3/DGAT2/PLA2G2F	4
hsa00592	alpha-Linolenic acid metabolism	3/206	25/8163	0.0242072	0.258124	0.229286	PLA2G4A/PLB1/PLA2G2F	3
hsa05166	Human T-cell leukemia virus 1 infection	11/206	222/8163	0.024793	0.258124	0.229286	MSX1/EGR1/PRKACB/CDKN2B/NFATC2/TNFRSF13C/HLA-DRA/HLA-DQB1/IL15/PIK3R3/IL2RB	11
hsa05410	Hypertrophic cardiomyopathy	6/206	90/8163	0.0259035	0.258124	0.229286	ITGA2/ITGB8/CACNA1D/PRKAA2/TTN/ITGA11	6
hsa04726	Serotonergic synapse	7/206	115/8163	0.0260675	0.258124	0.229286	PRKACB/PLA2G4A/CACNA1D/HTR1B/TPH1/CYP2J2/PTGS2	7
hsa04950	Maturity onset diabetes of the young	3/206	26/8163	0.0268679	0.258124	0.229286	NR5A2/HNF4A/HNF1B	3
hsa00601	Glycosphingolipid biosynthesis - lacto and neolacto series	3/206	27/8163	0.0296784	0.270604	0.240373	ABO/B3GALT5/ST3GAL3	3
hsa04973	Carbohydrate digestion and absorption	4/206	47/8163	0.0301789	0.270604	0.240373	GNAT3/CACNA1D/HKDC1/PIK3R3	4
hsa04350	TGF-beta signaling pathway	6/206	94/8163	0.0312154	0.270869	0.240608	BMP4/ID2/BMP6/CDKN2B/SMAD6/GREM1	6
hsa05150	Staphylococcus aureus infection	6/206	96/8163	0.0341199	0.272902	0.242413	C3/HLA-DRA/C1R/HLA-DQB1/KRT16/KRT36	6
hsa05414	Dilated cardiomyopathy	6/206	96/8163	0.0341199	0.272902	0.242413	PRKACB/ITGA2/ITGB8/CACNA1D/TTN/ITGA11	6
hsa04672	Intestinal immune network for IgA production	4/206	49/8163	0.0344932	0.272902	0.242413	TNFRSF13C/HLA-DRA/HLA-DQB1/IL15	4
hsa04611	Platelet activation	7/206	124/8163	0.0371515	0.274631	0.243949	SYK/PRKACB/PLA2G4A/ITGA2/COL1A2/COL1A1/PIK3R3	7
hsa00564	Glycerophospholipid metabolism	6/206	98/8163	0.037194	0.274631	0.243949	AGPAT4/GPAT3/PLPP3/PLA2G4A/PLB1/PLA2G2F	6
hsa04145	Phagosome	8/206	152/8163	0.0383417	0.274631	0.243949	CD36/ITGA2/C3/TUBAL3/HLA-DRA/C1R/THBS2/HLA-DQB1	8
hsa04640	Hematopoietic cell lineage	6/206	99/8163	0.0387955	0.274631	0.243949	CD36/CD22/ITGA2/CR2/HLA-DRA/HLA-DQB1	6
hsa04933	AGE-RAGE signaling pathway in diabetic complications	6/206	100/8163	0.0404403	0.278934	0.247772	EGR1/COL1A2/MMP2/COL1A1/PIK3R3/COL4A2	6
hsa05100	Bacterial invasion of epithelial cells	5/206	77/8163	0.0446216	0.292761	0.260054	CAV1/CAV2/MET/ELMO1/PIK3R3	5
hsa05412	Arrhythmogenic right ventricular cardiomyopathy	5/206	77/8163	0.0446216	0.292761	0.260054	DSC2/ITGA2/ITGB8/CACNA1D/ITGA11	5
hsa04064	NF-kappa B signaling pathway	6/206	104/8163	0.0474582	0.303959	0.27	SYK/MALT1/TNFRSF13C/BIRC3/CXCL1/PTGS2	6
hsa04923	Regulation of lipolysis in adipocytes	4/206	57/8163	0.0551589	0.345064	0.306514	PRKACB/MGLL/PIK3R3/PTGS2	4
hsa04370	VEGF signaling pathway	4/206	59/8163	0.0611734	0.364218	0.323528	PLA2G4A/NFATC2/PIK3R3/PTGS2	4
hsa00512	Mucin type O-glycan biosynthesis	3/206	36/8163	0.0615174	0.364218	0.323528	GALNT5/ST6GALNAC3/GCNT3	3
hsa04668	TNF signaling pathway	6/206	112/8163	0.0636366	0.364218	0.323528	BIRC3/CXCL1/IL15/IL18R1/PIK3R3/PTGS2	6
hsa05145	Toxoplasmosis	6/206	112/8163	0.0636366	0.364218	0.323528	LAMA4/LAMB3/LAMA3/HLA-DRA/BIRC3/HLA-DQB1	6
hsa04550	Signaling pathways regulating pluripotency of stem cells	7/206	143/8163	0.0697106	0.39067	0.347024	TBX3/WNT7B/BMP4/ID2/WNT9A/SOX2/PIK3R3	7
hsa05217	Basal cell carcinoma	4/206	63/8163	0.0741962	0.407322	0.361816	WNT7B/BMP4/WNT9A/GLI1	4
hsa04658	Th1 and Th2 cell differentiation	5/206	92/8163	0.0826142	0.444464	0.394809	MAML3/NFATC2/HLA-DRA/HLA-DQB1/IL2RB	5
hsa04912	GnRH signaling pathway	5/206	93/8163	0.0856135	0.451569	0.40112	EGR1/PRKACB/PLA2G4A/CACNA1D/MMP2	5
hsa04360	Axon guidance	8/206	182/8163	0.0894143	0.462547	0.410871	EFNB2/MET/SEMA6A/SLIT2/NFATC2/NTNG2/SEMA3E/PIK3R3	8
hsa04921	Oxytocin signaling pathway	7/206	154/8163	0.0945217	0.470131	0.417608	RGS2/PRKACB/PLA2G4A/CACNA1D/PRKAA2/NFATC2/PTGS2	7
hsa05131	Shigellosis	10/206	247/8163	0.0949231	0.470131	0.417608	FNBP1/STING1/ATG12/MALT1/C3/HKDC1/CASP4/ELMO1/MYL7/PIK3R3	10
hsa05031	Amphetamine addiction	4/206	69/8163	0.0961235	0.470131	0.417608	PRKACB/CACNA1D/PPP1R1B/GRIN2B	4
hsa04926	Relaxin signaling pathway	6/206	129/8163	0.107539	0.515954	0.458312	PRKACB/COL1A2/MMP2/COL1A1/PIK3R3/COL4A2	6
hsa04930	Type II diabetes mellitus	3/206	46/8163	0.109329	0.515954	0.458312	CACNA1D/HKDC1/PIK3R3	3
hsa04625	C-type lectin receptor signaling pathway	5/206	104/8163	0.122243	0.566957	0.503616	SYK/MALT1/NFATC2/PIK3R3/PTGS2	5
hsa05030	Cocaine addiction	3/206	49/8163	0.125811	0.573615	0.509531	PRKACB/PPP1R1B/GRIN2B	3
hsa05140	Leishmaniasis	4/206	77/8163	0.129479	0.579869	0.515086	C3/HLA-DRA/HLA-DQB1/PTGS2	4
hsa05144	Malaria	3/206	50/8163	0.131494	0.579869	0.515086	CD36/MET/THBS2	3
hsa00790	Folate biosynthesis	2/206	26/8163	0.138973	0.587942	0.522257	AKR1C3/TPH1	2
hsa05418	Fluid shear stress and atherosclerosis	6/206	139/8163	0.139135	0.587942	0.522257	CAV1/CAV2/BMP4/PRKAA2/MMP2/PIK3R3	6
hsa04014	Ras signaling pathway	9/206	235/8163	0.139882	0.587942	0.522257	MET/KSR2/PRKACB/PLA2G4A/ANGPT2/PLA2G2F/FGF9/PIK3R3/GRIN2B	9
hsa04012	ErbB signaling pathway	4/206	85/8163	0.166929	0.680478	0.604455	NRG1/AREG/NRG4/PIK3R3	4
hsa04723	Retrograde endocannabinoid signaling	6/206	148/8163	0.170848	0.680478	0.604455	PRKACB/MGLL/FAAH/CACNA1D/GABRE/PTGS2	6
hsa04911	Insulin secretion	4/206	86/8163	0.17186	0.680478	0.604455	PRKACB/CACNA1D/RIMS2/FFAR1	4
hsa00480	Glutathione metabolism	3/206	57/8163	0.173567	0.680478	0.604455	OPLAH/CHAC1/GGT5	3
hsa05226	Gastric cancer	6/206	149/8163	0.174546	0.680478	0.604455	MET/WNT7B/CDKN2B/WNT9A/FGF9/PIK3R3	6
hsa05310	Asthma	2/206	31/8163	0.183669	0.705815	0.626961	HLA-DRA/HLA-DQB1	2
hsa04727	GABAergic synapse	4/206	89/8163	0.186952	0.70831	0.629177	PRKACB/SLC38A2/CACNA1D/GABRE	4
hsa05416	Viral myocarditis	3/206	60/8163	0.192639	0.71972	0.639313	CAV1/HLA-DRA/HLA-DQB1	3
hsa05032	Morphine addiction	4/206	91/8163	0.197243	0.725264	0.644237	PRKACB/PDE4D/GABRE/PDE10A	4
hsa04080	Neuroactive ligand-receptor interaction	12/206	362/8163	0.203568	0.725264	0.644237	GRIK4/VGF/C3/THRB/GIPR/GABRE/HTR1B/F2RL2/CHRNA9/EDN2/NTS/GRIN2B	12
hsa04213	Longevity regulating pathway - multiple species	3/206	62/8163	0.205634	0.725264	0.644237	PRKACB/PRKAA2/PIK3R3	3
hsa05323	Rheumatoid arthritis	4/206	93/8163	0.207705	0.725264	0.644237	HLA-DRA/HLA-DQB1/CXCL1/IL15	4
hsa04710	Circadian rhythm	2/206	34/8163	0.211381	0.725264	0.644237	BHLHE40/PRKAA2	2
hsa04060	Cytokine-cytokine receptor interaction	10/206	295/8163	0.211669	0.725264	0.644237	IL17RB/BMP4/BMP6/TNFRSF13C/CXCL1/IL15/IL18R1/IL32/IL2RB/IL1RN	10
hsa04657	IL-17 signaling pathway	4/206	94/8163	0.212996	0.725264	0.644237	IL17RB/MAPK4/CXCL1/PTGS2	4
hsa05167	Kaposi sarcoma-associated herpesvirus infection	7/206	194/8163	0.218726	0.726708	0.645521	SYK/C3/NFATC2/ANGPT2/CXCL1/PIK3R3/PTGS2	7
hsa04929	GnRH secretion	3/206	64/8163	0.218823	0.726708	0.645521	CACNA1D/SPP1/PIK3R3	3
hsa05321	Inflammatory bowel disease	3/206	65/8163	0.225482	0.727056	0.645829	HLA-DRA/HLA-DQB1/IL18R1	3
hsa04666	Fc gamma R-mediated phagocytosis	4/206	97/8163	0.229086	0.727056	0.645829	SYK/PLPP3/PLA2G4A/PIK3R3	4
hsa04750	Inflammatory mediator regulation of TRP channels	4/206	98/8163	0.234517	0.727056	0.645829	PRKACB/PLA2G4A/CYP2J2/PIK3R3	4
hsa04068	FoxO signaling pathway	5/206	131/8163	0.235765	0.727056	0.645829	ATG12/CDKN2B/PRKAA2/SGK2/PIK3R3	5
hsa04960	Aldosterone-regulated sodium reabsorption	2/206	37/8163	0.239466	0.727056	0.645829	SCNN1A/PIK3R3	2
hsa00830	Retinol metabolism	3/206	68/8163	0.245684	0.727056	0.645829	RDH10/SDR16C5/CYP26A1	3
hsa04664	Fc epsilon RI signaling pathway	3/206	68/8163	0.245684	0.727056	0.645829	SYK/PLA2G4A/PIK3R3	3
hsa05330	Allograft rejection	2/206	38/8163	0.248875	0.727056	0.645829	HLA-DRA/HLA-DQB1	2
hsa04270	Vascular smooth muscle contraction	5/206	134/8163	0.249916	0.727056	0.645829	PRKACB/PLA2G4A/CACNA1D/PLA2G2F/EDN2	5
hsa05020	Prion disease	9/206	273/8163	0.252237	0.727056	0.645829	CAV1/CAV2/EGR1/PRKACB/CACNA1D/TUBAL3/NCAM1/PIK3R3/GRIN2B	9
hsa04924	Renin secretion	3/206	69/8163	0.252482	0.727056	0.645829	PRKACB/CACNA1D/EDN2	3
hsa04310	Wnt signaling pathway	6/206	170/8163	0.258858	0.727056	0.645829	WNT7B/PRKACB/WNT9A/LGR4/NOTUM/NFATC2	6
hsa04622	RIG-I-like receptor signaling pathway	3/206	70/8163	0.259308	0.727056	0.645829	STING1/ATG12/IFIH1	3
hsa05230	Central carbon metabolism in cancer	3/206	70/8163	0.259308	0.727056	0.645829	MET/HKDC1/PIK3R3	3
hsa05322	Systemic lupus erythematosus	5/206	136/8163	0.25947	0.727056	0.645829	C3/HLA-DRA/C1R/HLA-DQB1/GRIN2B	5
hsa05168	Herpes simplex virus 1 infection	15/206	495/8163	0.267482	0.729654	0.648137	SYK/STING1/ZNF268/ZNF517/C3/ZNF548/ZNF426/ZNF554/HLA-DRA/IFIH1/ZNF132/BIRC3/HLA-DQB1/POU2F3/PIK3R3	15
hsa05033	Nicotine addiction	2/206	40/8163	0.267721	0.729654	0.648137	GABRE/GRIN2B	2
hsa04915	Estrogen signaling pathway	5/206	138/8163	0.26911	0.729654	0.648137	PRKACB/MMP2/KRT16/KRT36/PIK3R3	5
hsa05218	Melanoma	3/206	72/8163	0.273029	0.729654	0.648137	MET/FGF9/PIK3R3	3
hsa04371	Apelin signaling pathway	5/206	139/8163	0.273959	0.729654	0.648137	EGR1/PRKACB/CCN2/PRKAA2/SPP1	5
hsa05332	Graft-versus-host disease	2/206	42/8163	0.286563	0.755739	0.671308	HLA-DRA/HLA-DQB1	2
hsa04659	Th17 cell differentiation	4/206	108/8163	0.290286	0.758124	0.673427	NFATC2/HLA-DRA/HLA-DQB1/IL2RB	4
hsa03320	PPAR signaling pathway	3/206	75/8163	0.293748	0.75824	0.67353	CD36/ANGPTL4/FABP6	3
hsa04940	Type I diabetes mellitus	2/206	43/8163	0.295967	0.75824	0.67353	HLA-DRA/HLA-DQB1	2
hsa00533	Glycosaminoglycan biosynthesis - keratan sulfate	1/206	14/8163	0.301014	0.763894	0.678552	ST3GAL3	1
hsa04962	Vasopressin-regulated water reabsorption	2/206	44/8163	0.305354	0.767666	0.681902	PRKACB/ARHGDIB	2
hsa04072	Phospholipase D signaling pathway	5/206	148/8163	0.318329	0.779175	0.692125	AGPAT4/SYK/PLPP3/PLA2G4A/PIK3R3	5
hsa00603	Glycosphingolipid biosynthesis - globo and isoglobo series	1/206	15/8163	0.318684	0.779175	0.692125	B3GALT5	1
hsa00604	Glycosphingolipid biosynthesis - ganglio series	1/206	15/8163	0.318684	0.779175	0.692125	ST6GALNAC3	1
hsa01521	EGFR tyrosine kinase inhibitor resistance	3/206	79/8163	0.321518	0.779175	0.692125	NRG1/MET/PIK3R3	3
hsa00514	Other types of O-glycan biosynthesis	2/206	47/8163	0.333357	0.799642	0.710306	GALNT5/ST3GAL3	2
hsa00430	Taurine and hypotaurine metabolism	1/206	16/8163	0.335909	0.799642	0.710306	GGT5	1
hsa00910	Nitrogen metabolism	1/206	17/8163	0.352701	0.818088	0.726692	CA8	1
hsa04934	Cushing syndrome	5/206	155/8163	0.353434	0.818088	0.726692	WNT7B/PRKACB/CDKN2B/WNT9A/CACNA1D	5
hsa04218	Cellular senescence	5/206	156/8163	0.358471	0.818088	0.726692	CDKN2B/CACNA1D/NFATC2/IGFBP3/PIK3R3	5
hsa04935	Growth hormone synthesis, secretion and action	4/206	120/8163	0.359179	0.818088	0.726692	PRKACB/CACNA1D/IGFBP3/PIK3R3	4
hsa05202	Transcriptional misregulation in cancer	6/206	193/8163	0.360691	0.818088	0.726692	MET/ID2/ZEB1/BIRC3/IGFBP3/IL2RB	6
hsa04152	AMPK signaling pathway	4/206	121/8163	0.364947	0.818088	0.726692	CD36/HNF4A/PRKAA2/PIK3R3	4
hsa04919	Thyroid hormone signaling pathway	4/206	121/8163	0.364947	0.818088	0.726692	BMP4/PRKACB/THRB/PIK3R3	4
hsa04979	Cholesterol metabolism	2/206	51/8163	0.370165	0.822928	0.730991	CD36/ANGPTL4	2
hsa05320	Autoimmune thyroid disease	2/206	53/8163	0.388273	0.84767	0.752968	HLA-DRA/HLA-DQB1	2
hsa04211	Longevity regulating pathway	3/206	89/8163	0.390747	0.84767	0.752968	PRKACB/PRKAA2/PIK3R3	3
hsa05235	PD-L1 expression and PD-1 checkpoint pathway in cancer	3/206	89/8163	0.390747	0.84767	0.752968	NFATC2/CD274/PIK3R3	3
hsa05169	Epstein-Barr virus infection	6/206	202/8163	0.40153	0.864093	0.767556	SYK/VIM/CR2/HLA-DRA/HLA-DQB1/PIK3R3	6
hsa04340	Hedgehog signaling pathway	2/206	56/8163	0.414996	0.880598	0.782217	PRKACB/GLI1	2
hsa00770	Pantothenate and CoA biosynthesis	1/206	21/8163	0.415747	0.880598	0.782217	DPYD	1
hsa05134	Legionellosis	2/206	57/8163	0.423775	0.885078	0.786197	C3/CXCL1	2
hsa04728	Dopaminergic synapse	4/206	132/8163	0.42801	0.885078	0.786197	PRKACB/CACNA1D/PPP1R1B/GRIN2B	4
hsa05164	Influenza A	5/206	171/8163	0.433893	0.885078	0.786197	TMPRSS4/HLA-DRA/IFIH1/HLA-DQB1/PIK3R3	5
hsa04015	Rap1 signaling pathway	6/206	210/8163	0.43773	0.885078	0.786197	MET/DOCK4/ANGPT2/FGF9/PIK3R3/GRIN2B	6
hsa04713	Circadian entrainment	3/206	97/8163	0.444891	0.885078	0.786197	PRKACB/CACNA1D/GRIN2B	3
hsa01522	Endocrine resistance	3/206	98/8163	0.451534	0.885078	0.786197	PRKACB/MMP2/PIK3R3	3
hsa04925	Aldosterone synthesis and secretion	3/206	98/8163	0.451534	0.885078	0.786197	PRKACB/CACNA1D/KCNK9	3
hsa05231	Choline metabolism in cancer	3/206	98/8163	0.451534	0.885078	0.786197	PLPP3/PLA2G4A/PIK3R3	3
hsa04910	Insulin signaling pathway	4/206	137/8163	0.456196	0.885078	0.786197	PRKACB/PRKAA2/HKDC1/PIK3R3	4
hsa00140	Steroid hormone biosynthesis	2/206	61/8163	0.45819	0.885078	0.786197	SULT2B1/AKR1C3	2
hsa04977	Vitamin digestion and absorption	1/206	24/8163	0.458986	0.885078	0.786197	PLB1	1
hsa05417	Lipid and atherosclerosis	6/206	215/8163	0.460172	0.885078	0.786197	CD36/NFATC2/CXCL1/CYP2J2/POU2F3/PIK3R3	6
hsa04061	Viral protein interaction with cytokine and cytokine receptor	3/206	100/8163	0.464723	0.885078	0.786197	CXCL1/IL18R1/IL2RB	3
hsa04010	MAPK signaling pathway	8/206	294/8163	0.465373	0.885078	0.786197	AREG/MET/PRKACB/PLA2G4A/CACNA1D/MAPK8IP2/ANGPT2/FGF9	8
hsa04916	Melanogenesis	3/206	101/8163	0.471265	0.885078	0.786197	WNT7B/PRKACB/WNT9A	3
hsa04810	Regulation of actin cytoskeleton	6/206	218/8163	0.473536	0.885078	0.786197	ITGA2/ITGB8/ITGA11/FGF9/MYL7/PIK3R3	6
hsa05152	Tuberculosis	5/206	180/8163	0.478345	0.885078	0.786197	SYK/MALT1/C3/HLA-DRA/HLA-DQB1	5
hsa04140	Autophagy - animal	4/206	141/8163	0.478414	0.885078	0.786197	PRKACB/ATG12/PRKAA2/PIK3R3	4
hsa00563	Glycosylphosphatidylinositol (GPI)-anchor biosynthesis	1/206	26/8163	0.486027	0.885078	0.786197	PIGZ	1
hsa04660	T cell receptor signaling pathway	3/206	104/8163	0.490674	0.885078	0.786197	MALT1/NFATC2/PIK3R3	3
hsa04927	Cortisol synthesis and secretion	2/206	65/8163	0.491393	0.885078	0.786197	PRKACB/CACNA1D	2
hsa04621	NOD-like receptor signaling pathway	5/206	184/8163	0.497744	0.885078	0.786197	STING1/ATG12/BIRC3/CASP4/CXCL1	5
hsa00650	Butanoate metabolism	1/206	27/8163	0.499039	0.885078	0.786197	ACSM3	1
hsa04928	Parathyroid hormone synthesis, secretion and action	3/206	106/8163	0.503419	0.885078	0.786197	EGR1/PRKACB/PDE4D	3
hsa04720	Long-term potentiation	2/206	67/8163	0.507512	0.885078	0.786197	PRKACB/GRIN2B	2
hsa05224	Breast cancer	4/206	147/8163	0.511066	0.885078	0.786197	WNT7B/WNT9A/FGF9/PIK3R3	4
hsa04931	Insulin resistance	3/206	108/8163	0.516001	0.885078	0.786197	CD36/PRKAA2/PIK3R3	3
hsa04066	HIF-1 signaling pathway	3/206	109/8163	0.522228	0.885078	0.786197	ANGPT2/HKDC1/PIK3R3	3
hsa04920	Adipocytokine signaling pathway	2/206	69/8163	0.523295	0.885078	0.786197	CD36/PRKAA2	2
hsa05211	Renal cell carcinoma	2/206	69/8163	0.523295	0.885078	0.786197	MET/PIK3R3	2
hsa04392	Hippo signaling pathway - multiple species	1/206	29/8163	0.524088	0.885078	0.786197	RASSF6	1
hsa05120	Epithelial cell signaling in Helicobacter pylori infection	2/206	70/8163	0.53106	0.885078	0.786197	MET/CXCL1	2
hsa05171	Coronavirus disease - COVID-19	6/206	232/8163	0.5345	0.885078	0.786197	SYK/STING1/C3/C1R/IFIH1/PIK3R3	6
hsa05223	Non-small cell lung cancer	2/206	72/8163	0.54633	0.885078	0.786197	MET/PIK3R3	2
hsa04725	Cholinergic synapse	3/206	113/8163	0.546694	0.885078	0.786197	PRKACB/CACNA1D/PIK3R3	3
hsa00052	Galactose metabolism	1/206	31/8163	0.54789	0.885078	0.786197	HKDC1	1
hsa00410	beta-Alanine metabolism	1/206	31/8163	0.54789	0.885078	0.786197	DPYD	1
hsa04670	Leukocyte transendothelial migration	3/206	114/8163	0.552697	0.885078	0.786197	MMP2/MYL7/PIK3R3	3
hsa00562	Inositol phosphate metabolism	2/206	73/8163	0.553834	0.885078	0.786197	ITPKB/PLCH2	2
hsa01524	Platinum drug resistance	2/206	73/8163	0.553834	0.885078	0.786197	BIRC3/PIK3R3	2
hsa04150	mTOR signaling pathway	4/206	156/8163	0.558231	0.885078	0.786197	WNT7B/WNT9A/PRKAA2/PIK3R3	4
hsa04136	Autophagy - other	1/206	32/8163	0.559343	0.885078	0.786197	ATG12	1
hsa04215	Apoptosis - multiple species	1/206	32/8163	0.559343	0.885078	0.786197	BIRC3	1
hsa04918	Thyroid hormone synthesis	2/206	75/8163	0.56858	0.885208	0.786312	PRKACB/SLC5A5	2
hsa00051	Fructose and mannose metabolism	1/206	33/8163	0.570507	0.885208	0.786312	HKDC1	1
hsa04130	SNARE interactions in vesicular transport	1/206	33/8163	0.570507	0.885208	0.786312	STX11	1
hsa05133	Pertussis	2/206	76/8163	0.575821	0.885208	0.786312	C3/C1R	2
hsa05415	Diabetic cardiomyopathy	5/206	203/8163	0.585649	0.885208	0.786312	CD36/COL1A2/MMP2/COL1A1/PIK3R3	5
hsa04612	Antigen processing and presentation	2/206	78/8163	0.590036	0.885208	0.786312	HLA-DRA/HLA-DQB1	2
hsa04721	Synaptic vesicle cycle	2/206	78/8163	0.590036	0.885208	0.786312	SLC1A3/CPLX2	2
hsa05203	Viral carcinogenesis	5/206	204/8163	0.590047	0.885208	0.786312	SYK/PRKACB/CDKN2B/C3/PIK3R3	5
hsa00040	Pentose and glucuronate interconversions	1/206	35/8163	0.591998	0.885208	0.786312	CRPPA	1
hsa00500	Starch and sucrose metabolism	1/206	36/8163	0.602338	0.885208	0.786312	HKDC1	1
hsa00983	Drug metabolism - other enzymes	2/206	80/8163	0.603896	0.885208	0.786312	XDH/DPYD	2
hsa05132	Salmonella infection	6/206	249/8163	0.604268	0.885208	0.786312	MYO6/TUBAL3/BIRC3/CASP4/ELMO1/MYL7	6
hsa01250	Biosynthesis of nucleotide sugars	1/206	37/8163	0.612418	0.885208	0.786312	HKDC1	1
hsa05143	African trypanosomiasis	1/206	37/8163	0.612418	0.885208	0.786312	LAMA4	1
hsa05225	Hepatocellular carcinoma	4/206	168/8163	0.617135	0.885208	0.786312	MET/WNT7B/WNT9A/PIK3R3	4
hsa04146	Peroxisome	2/206	82/8163	0.617401	0.885208	0.786312	NUDT7/XDH	2
hsa04530	Tight junction	4/206	169/8163	0.621819	0.885208	0.786312	PRKACB/CACNA1D/PRKAA2/TUBAL3	4
hsa05340	Primary immunodeficiency	1/206	38/8163	0.622243	0.885208	0.786312	TNFRSF13C	1
hsa05207	Chemical carcinogenesis - receptor activation	5/206	212/8163	0.624298	0.885208	0.786312	PRKACB/CACNA1D/FGF9/CHRNA9/PIK3R3	5
hsa00230	Purine metabolism	3/206	128/8163	0.631594	0.885208	0.786312	PDE4D/PDE10A/XDH	3
hsa04380	Osteoclast differentiation	3/206	128/8163	0.631594	0.885208	0.786312	SYK/NFATC2/PIK3R3	3
hsa00513	Various types of N-glycan biosynthesis	1/206	39/8163	0.631821	0.885208	0.786312	ST3GAL3	1
hsa05210	Colorectal cancer	2/206	86/8163	0.643349	0.896689	0.796511	AREG/PIK3R3	2
hsa04650	Natural killer cell mediated cytotoxicity	3/206	131/8163	0.6472	0.897021	0.796806	SYK/NFATC2/PIK3R3	3
hsa05219	Bladder cancer	1/206	41/8163	0.650257	0.897021	0.796806	MMP2	1
hsa04540	Gap junction	2/206	88/8163	0.655796	0.900027	0.799476	PRKACB/TUBAL3	2
hsa00380	Tryptophan metabolism	1/206	42/8163	0.659128	0.900027	0.799476	TPH1	1
hsa05206	MicroRNAs in cancer	7/206	310/8163	0.672012	0.906032	0.80481	SOX4/MET/VIM/ZEB1/TNC/PIK3R3/PTGS2	7
hsa04210	Apoptosis	3/206	136/8163	0.672162	0.906032	0.80481	TUBAL3/BIRC3/PIK3R3	3
hsa05163	Human cytomegalovirus infection	5/206	225/8163	0.676185	0.906032	0.80481	PRKACB/STING1/NFATC2/PIK3R3/PTGS2	5
hsa05135	Yersinia infection	3/206	137/8163	0.676998	0.906032	0.80481	NFATC2/ELMO1/PIK3R3	3
hsa02010	ABC transporters	1/206	45/8163	0.684418	0.908753	0.807228	ABCA12	1
hsa05162	Measles	3/206	139/8163	0.68651	0.908753	0.807228	IFIH1/PIK3R3/IL2RB	3
hsa04936	Alcoholic liver disease	3/206	142/8163	0.700387	0.908753	0.807228	PRKAA2/C3/CXCL1	3
hsa05017	Spinocerebellar ataxia	3/206	143/8163	0.704908	0.908753	0.807228	BEAN1/PIK3R3/GRIN2B	3
hsa04070	Phosphatidylinositol signaling system	2/206	97/8163	0.707564	0.908753	0.807228	ITPKB/PIK3R3	2
hsa05215	Prostate cancer	2/206	97/8163	0.707564	0.908753	0.807228	ZEB1/PIK3R3	2
hsa04613	Neutrophil extracellular trap formation	4/206	190/8163	0.711662	0.908753	0.807228	SYK/C3/CASP4/PIK3R3	4
hsa00520	Amino sugar and nucleotide sugar metabolism	1/206	49/8163	0.715258	0.908753	0.807228	HKDC1	1
hsa04062	Chemokine signaling pathway	4/206	192/8163	0.719352	0.908753	0.807228	PRKACB/ELMO1/CXCL1/PIK3R3	4
hsa00330	Arginine and proline metabolism	1/206	50/8163	0.722487	0.908753	0.807228	PRODH	1
hsa00510	N-Glycan biosynthesis	1/206	50/8163	0.722487	0.908753	0.807228	MGAT5B	1
hsa05110	Vibrio cholerae infection	1/206	50/8163	0.722487	0.908753	0.807228	PRKACB	1
hsa04020	Calcium signaling pathway	5/206	240/8163	0.729911	0.908753	0.807228	MET/PRKACB/ITPKB/CACNA1D/FGF9	5
hsa04914	Progesterone-mediated oocyte maturation	2/206	102/8163	0.733427	0.908753	0.807228	PRKACB/PIK3R3	2
hsa05142	Chagas disease	2/206	102/8163	0.733427	0.908753	0.807228	C3/PIK3R3	2
hsa05130	Pathogenic Escherichia coli infection	4/206	197/8163	0.737918	0.908753	0.807228	MYO6/TUBAL3/NLRP4/CASP4	4
hsa00600	Sphingolipid metabolism	1/206	53/8163	0.743096	0.908753	0.807228	PLPP3	1
hsa04961	Endocrine and other factor-regulated calcium reabsorption	1/206	53/8163	0.743096	0.908753	0.807228	PRKACB	1
hsa04620	Toll-like receptor signaling pathway	2/206	104/8163	0.743218	0.908753	0.807228	SPP1/PIK3R3	2
hsa04922	Glucagon signaling pathway	2/206	107/8163	0.757329	0.921333	0.818402	PRKACB/PRKAA2	2
hsa05010	Alzheimer disease	8/206	384/8163	0.760356	0.921333	0.818402	WNT7B/WNT9A/CACNA1D/TUBAL3/PIK3R3/SNCA/PTGS2/GRIN2B	8
hsa05022	Pathways of neurodegeneration - multiple diseases	10/206	476/8163	0.769892	0.921651	0.818684	WNT7B/WNT9A/CACNA1D/TUBAL3/GPR37/DNAH11/UCHL1/SNCA/PTGS2/GRIN2B	10
hsa00240	Pyrimidine metabolism	1/206	58/8163	0.774115	0.921651	0.818684	DPYD	1
hsa05213	Endometrial cancer	1/206	58/8163	0.774115	0.921651	0.818684	PIK3R3	1
hsa04330	Notch signaling pathway	1/206	59/8163	0.779856	0.921651	0.818684	MAML3	1
hsa04630	JAK-STAT signaling pathway	3/206	162/8163	0.781176	0.921651	0.818684	IL15/PIK3R3/IL2RB	3
hsa05161	Hepatitis B	3/206	162/8163	0.781176	0.921651	0.818684	NFATC2/IFIH1/PIK3R3	3
hsa04730	Long-term depression	1/206	60/8163	0.785452	0.922649	0.819571	PLA2G4A	1
hsa04022	cGMP-PKG signaling pathway	3/206	167/8163	0.798336	0.928037	0.824357	RGS2/CACNA1D/NFATC2	3
hsa03250	Viral life cycle - HIV-1	1/206	63/8163	0.801405	0.928037	0.824357	FEZ1	1
hsa04623	Cytosolic DNA-sensing pathway	1/206	63/8163	0.801405	0.928037	0.824357	STING1	1
hsa04722	Neurotrophin signaling pathway	2/206	119/8163	0.807276	0.928037	0.824357	ARHGDIB/PIK3R3	2
hsa05012	Parkinson disease	5/206	266/8163	0.807289	0.928037	0.824357	PRKACB/TUBAL3/GPR37/UCHL1/SNCA	5
hsa00970	Aminoacyl-tRNA biosynthesis	1/206	66/8163	0.816177	0.931686	0.827598	KARS1	1
hsa00010	Glycolysis / Gluconeogenesis	1/206	67/8163	0.820853	0.931686	0.827598	HKDC1	1
hsa05221	Acute myeloid leukemia	1/206	67/8163	0.820853	0.931686	0.827598	PIK3R3	1
hsa05204	Chemical carcinogenesis - DNA adducts	1/206	69/8163	0.829855	0.937945	0.833158	PTGS2	1
hsa04917	Prolactin signaling pathway	1/206	70/8163	0.834185	0.938174	0.833361	PIK3R3	1
hsa04520	Adherens junction	1/206	71/8163	0.838406	0.938174	0.833361	MET	1
hsa04115	p53 signaling pathway	1/206	73/8163	0.846529	0.938174	0.833361	IGFBP3	1
hsa05214	Glioma	1/206	75/8163	0.854246	0.938174	0.833361	PIK3R3	1
hsa05034	Alcoholism	3/206	187/8163	0.856127	0.938174	0.833361	PRKACB/PPP1R1B/GRIN2B	3
hsa04971	Gastric acid secretion	1/206	76/8163	0.857958	0.938174	0.833361	PRKACB	1
hsa05212	Pancreatic cancer	1/206	76/8163	0.857958	0.938174	0.833361	PIK3R3	1
hsa05220	Chronic myeloid leukemia	1/206	76/8163	0.857958	0.938174	0.833361	PIK3R3	1
hsa01232	Nucleotide metabolism	1/206	85/8163	0.887407	0.965112	0.85729	XDH	1
hsa04260	Cardiac muscle contraction	1/206	87/8163	0.893077	0.965112	0.85729	CACNA1D	1
hsa04261	Adrenergic signaling in cardiomyocytes	2/206	150/8163	0.896579	0.965112	0.85729	PRKACB/CACNA1D	2
hsa04976	Bile secretion	1/206	89/8163	0.898462	0.965112	0.85729	PRKACB	1
hsa04970	Salivary secretion	1/206	92/8163	0.906038	0.965112	0.85729	PRKACB	1
hsa04932	Non-alcoholic fatty liver disease	2/206	155/8163	0.906746	0.965112	0.85729	PRKAA2/PIK3R3	2
hsa05170	Human immunodeficiency virus 1 infection	3/206	212/8163	0.907707	0.965112	0.85729	STING1/NFATC2/PIK3R3	3
hsa04217	Necroptosis	2/206	159/8163	0.914201	0.968189	0.860023	PLA2G4A/BIRC3	2
hsa05208	Chemical carcinogenesis - reactive oxygen species	3/206	223/8163	0.924595	0.974554	0.865677	MET/AKR1C3/PIK3R3	3
hsa04972	Pancreatic secretion	1/206	102/8163	0.927456	0.974554	0.865677	PLA2G2F	1
hsa04714	Thermogenesis	3/206	232/8163	0.936263	0.97998	0.870497	PRKACB/MGLL/PRKAA2	3
hsa01200	Carbon metabolism	1/206	115/8163	0.948199	0.981272	0.871644	HKDC1	1
hsa04071	Sphingolipid signaling pathway	1/206	119/8163	0.953304	0.981272	0.871644	PIK3R3	1
hsa05016	Huntington disease	4/206	306/8163	0.9539	0.981272	0.871644	SLC1A3/TUBAL3/DNAH11/GRIN2B	4
hsa04144	Endocytosis	3/206	251/8163	0.955643	0.981272	0.871644	CAV1/CAV2/IL2RB	3
hsa05014	Amyotrophic lateral sclerosis	5/206	364/8163	0.956406	0.981272	0.871644	NRG1/TUBAL3/NRG4/DNAH11/GRIN2B	5
hsa04110	Cell cycle	1/206	126/8163	0.961061	0.981272	0.871644	CDKN2B	1
hsa04114	Oocyte meiosis	1/206	131/8163	0.965803	0.981272	0.871644	PRKACB	1
hsa04142	Lysosome	1/206	132/8163	0.96668	0.981272	0.871644	AP3S1	1
hsa04120	Ubiquitin mediated proteolysis	1/206	142/8163	0.974309	0.985297	0.87522	BIRC3	1
hsa01240	Biosynthesis of cofactors	1/206	153/8163	0.980706	0.986283	0.876095	SDR16C5	1
hsa05160	Hepatitis C	1/206	157/8163	0.982616	0.986283	0.876095	PIK3R3	1
hsa04740	Olfactory transduction	4/206	439/8163	0.996403	0.996403	0.885085	RGS2/PRKACB/OR51B4/OR51B2	4

## Sheet: Supplementary Table4
Table S4. Differences in drug sensitivity between high and low risk groups
drug	High	Low	pval	padj
Bortezomib	-5.89491	-5.68641	1.45808e-10	3.65978e-08
Epothilone B	-4.80121	-5.07492	1.04433e-05	0.00262127
Elesclomol	-3.18802	-2.9534	1.02077e-07	2.56213e-05
BEZ235	-2.56551	-2.54132	0.000134491	0.0337573
CGP-60474	-2.31321	-2.28251	2.98981e-05	0.00750443
Gemcitabine	-2.20202	-2.64038	2.40144e-05	0.00602761
QL-VIII-58	-1.5937	-1.40406	9.9954e-06	0.00250885
AZD7762	-0.578621	-0.284051	6.8432e-08	1.71764e-05
rTRAIL	-0.427626	-0.60524	1.93695e-05	0.00486174
MG-132	-0.194468	-0.073748	0.00012015	0.0301578
Mitomycin C	-0.170065	-0.496028	1.22702e-08	3.07983e-06
Shikonin	-0.0333161	0.0676268	3.64358e-05	0.00914538
WZ3105	0.0342028	0.276438	1.08372e-05	0.00272014
Foretinib	0.312717	0.5047	1.52819e-05	0.00383576
Dasatinib	0.344518	0.826873	8.59959e-15	2.1585e-12
GDC0941	0.964123	1.13173	5.77779e-05	0.0145022
Tipifarnib	1.92732	1.77677	0.000149552	0.0375376
CMK	2.05917	2.13524	8.65965e-05	0.0217357
FH535	2.0593	1.92704	7.75415e-10	1.94629e-07
A-770041	2.19281	2.369	2.55909e-06	0.000642331
Saracatinib	2.2117	2.36042	1.37701e-08	3.4563e-06
PAC-1	2.35452	2.21063	6.17036e-07	0.000154876
WH-4-023	2.37199	2.72635	1.72313e-13	4.32505e-11
AZD6482	2.376	2.60197	1.28209e-07	3.21806e-05
XMD8-85	2.59869	2.81907	2.86835e-09	7.19956e-07
CGP-082996	2.73408	2.88943	1.26007e-11	3.16277e-09
CHIR-99021	3.0716	3.16526	5.1971e-06	0.00130447
Pazopanib	3.32164	3.44908	0.000132124	0.0331632
HG-5-88-01	3.33356	3.36691	3.37585e-05	0.00847339
LY317615	3.33471	3.1664	2.07792e-06	0.000521558
QS11	3.56324	3.32339	2.47581e-09	6.21427e-07
GSK-650394	3.58439	3.34992	1.87728e-08	4.71198e-06
Pyrimethamine	3.70496	3.53503	9.38725e-07	0.00023562
WZ-1-84	3.80587	3.98312	2.11506e-18	5.30881e-16
MP470	3.91164	3.78236	6.82695e-06	0.00171357
ATRA	3.92179	4.06427	1.51811e-05	0.00381045
QL-XII-61	3.92257	4.04468	0.000198995	0.0499477
TGX221	3.95688	4.00019	2.43771e-10	6.11866e-08
TAK-715	4.34051	4.15012	2.17755e-06	0.000546566
SB52334	4.36962	4.26785	4.73102e-06	0.00118749
CP724714	4.39689	4.30027	7.78533e-05	0.0195412
SB 216763	4.50775	4.42409	5.29651e-05	0.0132942
BMS-708163	4.7787	4.69347	5.34344e-06	0.0013412
NSC-87877	5.06291	4.98076	2.68896e-05	0.0067493
